# Supplementary material for: NiPS3 ultrathin nanosheets as versatile platform advancing highly active photocatalytic H2 production
Source: Nat Commun. 2022 Aug 6;13:4600. doi: 10.1038/s41467-022-32256-6 (PMC9357043; doi:10.1038/s41467-022-32256-6)
Supplement: Supplementary file 2 — Source Data [file 41467_2022_32256_MOESM2_ESM.xlsx]

## Sheet: Fig. 1d
Fig. 1d
	0	0	0	0	0	0	0	0	0	0	0																0	0	0
	1	0	0	0	0	0	0	0	0	0	0																0	0	0
	2	0.235	0.242	0.28	0.276	0.22						0.235	0.242	0.28	0.276	0.22											0	0.168		0.168
	3	0.235	0.242	0.28	0.276	0.22						0.235	0.242	0.28	0.276	0.22											0	0.168		0.168
	4	0.188	0.165	0.222	0.202	0.23											0.188	0.165	0.222	0.202	0.23						0	0.129			0.129
	5	0.188	0.165	0.222	0.202	0.23											0.188	0.165	0.222	0.202	0.23						0	0.129			0.129
	6	0	0	0	0	0																0	0	0	0	0	0	0				0
	7	0	0	0	0	0																0	0	0	0	0	0	0				0

## Sheet: Fig. 1e
Fig. 1e
	0	0	0	0	0							0
	1	0	0	0	0							0
	2	0.26	0.115			0.26	0.115					0
	3	0.26	0.115			0.26	0.115					0
	4	-0.129	0.182					-0.129	0.182			0
	5	-0.129	0.182					-0.129	0.182			0
	6	0	0							0	0	0
	7	0	0							0	0	0

## Sheet: Fig. 1h
Fig. 1h
	photon energy	intensity (arb. units)
	850	0.18846
	850.5	0.18913
	851	0.19011
	851.5	0.19038
	852	0.19153
	852.5	0.19393
	853	0.19536
	853.2	0.19721
	853.4	0.19939
	853.6	0.20196
	853.8	0.20538
	854	0.20943
	854.2	0.21707
	854.4	0.23032
	854.6	0.25261
	854.8	0.29015
	855	0.34267
	855.2	0.40987
	855.4	0.47987
	855.6	0.5388
	855.8	0.56781
	856	0.55524
	856.2	0.50552
	856.4	0.44111
	856.6	0.37842
	856.8	0.33521
	857	0.30662
	857.2	0.28771
	857.4	0.27382
	857.6	0.26351
	857.8	0.25617
	858	0.25139
	858.2	0.24941
	858.4	0.24994
	858.6	0.25067
	858.8	0.25291
	859	0.25435
	859.2	0.25578
	859.4	0.25648
	859.6	0.25784
	859.8	0.25742
	860	0.25664
	860.5	0.25325
	861	0.24199
	861.5	0.23122
	862	0.22681
	862.5	0.22537
	863	0.2242
	863.5	0.22498
	864	0.22601
	864.5	0.22693
	865	0.22767
	865.5	0.22844
	866	0.22964
	866.5	0.22947
	867	0.22934
	867.5	0.22972
	868	0.23024
	868.5	0.23138
	869	0.23148
	869.5	0.23267
	870	0.23411
	870.5	0.23523
	871	0.23802
	871.2	0.23944
	871.4	0.24225
	871.6	0.24619
	871.8	0.25228
	872	0.26087
	872.2	0.27226
	872.4	0.2863
	872.6	0.30071
	872.8	0.31331
	873	0.32355
	873.2	0.32858
	873.4	0.32764
	873.6	0.32262
	873.8	0.31523
	874	0.3064
	874.2	0.298
	874.4	0.29021
	874.6	0.28315
	874.8	0.27731
	875	0.27302
	875.2	0.26956
	875.4	0.26809
	875.6	0.2657
	875.8	0.2649
	876	0.26479
	876.2	0.26467
	876.4	0.26502
	876.6	0.26544
	876.8	0.26512
	877	0.26389
	877.2	0.26322
	877.4	0.2619
	877.6	0.26135
	877.8	0.26017
	878	0.2589
	878.5	0.25741
	879	0.2568
	879.5	0.25597
	880	0.25695

## Sheet: Fig. 1i
Fig. 1i
		photocatalytic H2-production rates (mmol h-1 g-1)
	1	28
	2	115
	3	816
	4	13600
	5	853
	6	1796
	7	0
	8	289

## Sheet: Fig. 2e
Fig. 2e
	energy (keV)	intensity (arb. units)
	0.0024	0
	0.0074	0
	0.0124	0
	0.0174	0
	0.0224	0
	0.0274	0
	0.0324	0
	0.0374	0
	0.0424	0
	0.0474	0
	0.0524	0
	0.0574	0
	0.0624	0
	0.0674	0
	0.0724	0
	0.0774	0
	0.0824	0
	0.0874	0
	0.0924	0
	0.0974	0
	0.1024	0
	0.1074	0
	0.1124	0
	0.1174	0
	0.1224	0
	0.1274	0
	0.1324	0
	0.1374	0
	0.1424	0
	0.1474	0
	0.1524	606
	0.1574	603
	0.1624	515
	0.1674	429
	0.1724	348
	0.1774	358
	0.1824	274
	0.1874	254
	0.1924	242
	0.1974	266
	0.2024	237
	0.2074	253
	0.2124	372
	0.2174	440
	0.2224	531
	0.2274	699
	0.2324	855
	0.2374	1066
	0.2424	1336
	0.2474	1651
	0.2524	1956
	0.2574	2115
	0.2624	2335
	0.2674	2535
	0.2724	2470
	0.2774	2399
	0.2824	2288
	0.2874	2055
	0.2924	1842
	0.2974	1457
	0.3024	1216
	0.3074	998
	0.3124	819
	0.3174	579
	0.3224	521
	0.3274	423
	0.3324	407
	0.3374	320
	0.3424	265
	0.3474	258
	0.3524	250
	0.3574	235
	0.3624	228
	0.3674	201
	0.3724	192
	0.3774	154
	0.3824	140
	0.3874	167
	0.3924	159
	0.3974	124
	0.4024	131
	0.4074	138
	0.4124	115
	0.4174	123
	0.4224	116
	0.4274	133
	0.4324	124
	0.4374	118
	0.4424	112
	0.4474	108
	0.4524	107
	0.4574	119
	0.4624	110
	0.4674	129
	0.4724	157
	0.4774	162
	0.4824	171
	0.4874	178
	0.4924	184
	0.4974	235
	0.5024	213
	0.5074	253
	0.5124	276
	0.5174	284
	0.5224	289
	0.5274	293
	0.5324	274
	0.5374	284
	0.5424	294
	0.5474	292
	0.5524	246
	0.5574	243
	0.5624	235
	0.5674	213
	0.5724	206
	0.5774	179
	0.5824	169
	0.5874	178
	0.5924	170
	0.5974	154
	0.6024	147
	0.6074	143
	0.6124	112
	0.6174	129
	0.6224	111
	0.6274	129
	0.6324	106
	0.6374	125
	0.6424	131
	0.6474	112
	0.6524	115
	0.6574	118
	0.6624	122
	0.6674	109
	0.6724	127
	0.6774	124
	0.6824	124
	0.6874	138
	0.6924	145
	0.6974	165
	0.7024	160
	0.7074	197
	0.7124	208
	0.7174	225
	0.7224	239
	0.7274	265
	0.7324	285
	0.7374	267
	0.7424	259
	0.7474	274
	0.7524	271
	0.7574	285
	0.7624	227
	0.7674	302
	0.7724	277
	0.7774	290
	0.7824	269
	0.7874	306
	0.7924	339
	0.7974	423
	0.8024	463
	0.8074	562
	0.8124	706
	0.8174	851
	0.8224	1001
	0.8274	1302
	0.8324	1405
	0.8374	1487
	0.8424	1726
	0.8474	1803
	0.8524	1834
	0.8574	1870
	0.8624	1780
	0.8674	1768
	0.8724	1741
	0.8774	1520
	0.8824	1333
	0.8874	1146
	0.8924	950
	0.8974	747
	0.9024	635
	0.9074	593
	0.9124	510
	0.9174	456
	0.9224	382
	0.9274	348
	0.9324	333
	0.9374	280
	0.9424	269
	0.9474	261
	0.9524	233
	0.9574	201
	0.9624	200
	0.9674	177
	0.9724	168
	0.9774	148
	0.9824	153
	0.9874	141
	0.9924	117
	0.9974	108
	1.0024	115
	1.0074	126
	1.0124	152
	1.0174	136
	1.0224	121
	1.0274	118
	1.0324	117
	1.0374	113
	1.0424	130
	1.0474	120
	1.0524	106
	1.0574	116
	1.0624	120
	1.0674	111
	1.0724	94
	1.0774	109
	1.0824	86
	1.0874	105
	1.0924	87
	1.0974	91
	1.1024	74
	1.1074	87
	1.1124	83
	1.1174	65
	1.1224	80
	1.1274	69
	1.1324	61
	1.1374	67
	1.1424	96
	1.1474	66
	1.1524	69
	1.1574	65
	1.1624	71
	1.1674	56
	1.1724	51
	1.1774	49
	1.1824	59
	1.1874	60
	1.1924	59
	1.1974	51
	1.2024	66
	1.2074	65
	1.2124	58
	1.2174	70
	1.2224	72
	1.2274	42
	1.2324	62
	1.2374	66
	1.2424	58
	1.2474	61
	1.2524	72
	1.2574	60
	1.2624	67
	1.2674	63
	1.2724	72
	1.2774	62
	1.2824	69
	1.2874	55
	1.2924	54
	1.2974	51
	1.3024	81
	1.3074	62
	1.3124	58
	1.3174	52
	1.3224	57
	1.3274	54
	1.3324	65
	1.3374	71
	1.3424	57
	1.3474	66
	1.3524	74
	1.3574	64
	1.3624	62
	1.3674	69
	1.3724	63
	1.3774	59
	1.3824	70
	1.3874	80
	1.3924	69
	1.3974	55
	1.4024	69
	1.4074	62
	1.4124	67
	1.4174	62
	1.4224	64
	1.4274	73
	1.4324	59
	1.4374	61
	1.4424	57
	1.4474	72
	1.4524	62
	1.4574	77
	1.4624	57
	1.4674	61
	1.4724	68
	1.4774	56
	1.4824	62
	1.4874	91
	1.4924	70
	1.4974	65
	1.5024	64
	1.5074	69
	1.5124	78
	1.5174	58
	1.5224	71
	1.5274	71
	1.5324	71
	1.5374	87
	1.5424	66
	1.5474	60
	1.5524	68
	1.5574	72
	1.5624	49
	1.5674	55
	1.5724	78
	1.5774	68
	1.5824	50
	1.5874	71
	1.5924	58
	1.5974	57
	1.6024	53
	1.6074	57
	1.6124	66
	1.6174	62
	1.6224	66
	1.6274	65
	1.6324	61
	1.6374	73
	1.6424	63
	1.6474	72
	1.6524	66
	1.6574	59
	1.6624	62
	1.6674	65
	1.6724	62
	1.6774	65
	1.6824	61
	1.6874	52
	1.6924	62
	1.6974	51
	1.7024	55
	1.7074	64
	1.7124	57
	1.7174	61
	1.7224	65
	1.7274	65
	1.7324	64
	1.7374	54
	1.7424	87
	1.7474	77
	1.7524	66
	1.7574	67
	1.7624	58
	1.7674	68
	1.7724	79
	1.7774	61
	1.7824	66
	1.7874	68
	1.7924	67
	1.7974	71
	1.8024	65
	1.8074	57
	1.8124	67
	1.8174	60
	1.8224	54
	1.8274	51
	1.8324	59
	1.8374	61
	1.8424	63
	1.8474	55
	1.8524	60
	1.8574	61
	1.8624	52
	1.8674	50
	1.8724	70
	1.8774	62
	1.8824	63
	1.8874	68
	1.8924	64
	1.8974	72
	1.9024	76
	1.9074	95
	1.9124	113
	1.9174	93
	1.9224	113
	1.9274	180
	1.9324	151
	1.9374	176
	1.9424	260
	1.9474	334
	1.9524	333
	1.9574	457
	1.9624	519
	1.9674	614
	1.9724	682
	1.9774	790
	1.9824	871
	1.9874	976
	1.9924	1060
	1.9974	1147
	2.0024	1278
	2.0074	1286
	2.0124	1353
	2.0174	1308
	2.0224	1247
	2.0274	1218
	2.0324	1212
	2.0374	1098
	2.0424	1010
	2.0474	964
	2.0524	872
	2.0574	705
	2.0624	661
	2.0674	494
	2.0724	440
	2.0774	387
	2.0824	311
	2.0874	262
	2.0924	219
	2.0974	196
	2.1024	167
	2.1074	161
	2.1124	134
	2.1174	139
	2.1224	132
	2.1274	122
	2.1324	132
	2.1374	118
	2.1424	132
	2.1474	124
	2.1524	134
	2.1574	126
	2.1624	115
	2.1674	110
	2.1724	126
	2.1774	116
	2.1824	118
	2.1874	133
	2.1924	143
	2.1974	139
	2.2024	174
	2.2074	215
	2.2124	257
	2.2174	313
	2.2224	373
	2.2274	487
	2.2324	564
	2.2374	679
	2.2424	830
	2.2474	1122
	2.2524	1299
	2.2574	1532
	2.2624	1763
	2.2674	2113
	2.2724	2364
	2.2774	2791
	2.2824	3046
	2.2874	3231
	2.2924	3587
	2.2974	3815
	2.3024	4002
	2.3074	4032
	2.3124	4080
	2.3174	3962
	2.3224	3877
	2.3274	3691
	2.3324	3456
	2.3374	3152
	2.3424	2855
	2.3474	2618
	2.3524	2366
	2.3574	1995
	2.3624	1632
	2.3674	1405
	2.3724	1140
	2.3774	994
	2.3824	800
	2.3874	607
	2.3924	498
	2.3974	440
	2.4024	325
	2.4074	251
	2.4124	260
	2.4174	253
	2.4224	254
	2.4274	233
	2.4324	245
	2.4374	258
	2.4424	286
	2.4474	296
	2.4524	301
	2.4574	331
	2.4624	305
	2.4674	307
	2.4724	309
	2.4774	287
	2.4824	257
	2.4874	287
	2.4924	279
	2.4974	240
	2.5024	268
	2.5074	218
	2.5124	183
	2.5174	176
	2.5224	171
	2.5274	137
	2.5324	112
	2.5374	110
	2.5424	89
	2.5474	78
	2.5524	69
	2.5574	61
	2.5624	54
	2.5674	56
	2.5724	45
	2.5774	46
	2.5824	32
	2.5874	44
	2.5924	30
	2.5974	37
	2.6024	40
	2.6074	27
	2.6124	31
	2.6174	29
	2.6224	32
	2.6274	32
	2.6324	46
	2.6374	34
	2.6424	33
	2.6474	46
	2.6524	30
	2.6574	35
	2.6624	27
	2.6674	37
	2.6724	36
	2.6774	40
	2.6824	40
	2.6874	33
	2.6924	35
	2.6974	33
	2.7024	42
	2.7074	38
	2.7124	40
	2.7174	32
	2.7224	32
	2.7274	37
	2.7324	45
	2.7374	37
	2.7424	56
	2.7474	52
	2.7524	43
	2.7574	48
	2.7624	42
	2.7674	46
	2.7724	57
	2.7774	55
	2.7824	47
	2.7874	48
	2.7924	58
	2.7974	49
	2.8024	48
	2.8074	47
	2.8124	37
	2.8174	48
	2.8224	38
	2.8274	40
	2.8324	33
	2.8374	40
	2.8424	31
	2.8474	36
	2.8524	44
	2.8574	36
	2.8624	33
	2.8674	33
	2.8724	27
	2.8774	36
	2.8824	27
	2.8874	38
	2.8924	32
	2.8974	32
	2.9024	24
	2.9074	36
	2.9124	28
	2.9174	27
	2.9224	27
	2.9274	31
	2.9324	38
	2.9374	30
	2.9424	40
	2.9474	24
	2.9524	31
	2.9574	37
	2.9624	35
	2.9674	45
	2.9724	34
	2.9774	37
	2.9824	50
	2.9874	37
	2.9924	41
	2.9974	37
	3.0024	42
	3.0074	38
	3.0124	40
	3.0174	43
	3.0224	44
	3.0274	48
	3.0324	50
	3.0374	61
	3.0424	68
	3.0474	93
	3.0524	101
	3.0574	109
	3.0624	128
	3.0674	170
	3.0724	189
	3.0774	182
	3.0824	242
	3.0874	282
	3.0924	302
	3.0974	392
	3.1024	417
	3.1074	446
	3.1124	478
	3.1174	507
	3.1224	578
	3.1274	580
	3.1324	553
	3.1374	529
	3.1424	571
	3.1474	604
	3.1524	575
	3.1574	505
	3.1624	459
	3.1674	504
	3.1724	420
	3.1774	401
	3.1824	344
	3.1874	318
	3.1924	283
	3.1974	242
	3.2024	226
	3.2074	192
	3.2124	153
	3.2174	144
	3.2224	126
	3.2274	114
	3.2324	104
	3.2374	93
	3.2424	102
	3.2474	109
	3.2524	125
	3.2574	108
	3.2624	136
	3.2674	139
	3.2724	138
	3.2774	161
	3.2824	199
	3.2874	192
	3.2924	188
	3.2974	183
	3.3024	237
	3.3074	261
	3.3124	271
	3.3174	243
	3.3224	279
	3.3274	285
	3.3324	264
	3.3374	229
	3.3424	272
	3.3474	261
	3.3524	221
	3.3574	241
	3.3624	221
	3.3674	207
	3.3724	171
	3.3774	191
	3.3824	147
	3.3874	155
	3.3924	139
	3.3974	151
	3.4024	144
	3.4074	117
	3.4124	105
	3.4174	105
	3.4224	78
	3.4274	82
	3.4324	96
	3.4374	67
	3.4424	78
	3.4474	57
	3.4524	69
	3.4574	57
	3.4624	66
	3.4674	56
	3.4724	73
	3.4774	61
	3.4824	69
	3.4874	67
	3.4924	89
	3.4974	59
	3.5024	70
	3.5074	78
	3.5124	80
	3.5174	87
	3.5224	85
	3.5274	67
	3.5324	85
	3.5374	77
	3.5424	74
	3.5474	90
	3.5524	82
	3.5574	63
	3.5624	70
	3.5674	77
	3.5724	74
	3.5774	74
	3.5824	63
	3.5874	58
	3.5924	39
	3.5974	59
	3.6024	50
	3.6074	44
	3.6124	49
	3.6174	33
	3.6224	40
	3.6274	27
	3.6324	37
	3.6374	24
	3.6424	38
	3.6474	42
	3.6524	44
	3.6574	35
	3.6624	29
	3.6674	39
	3.6724	32
	3.6774	40
	3.6824	38
	3.6874	41
	3.6924	46
	3.6974	58
	3.7024	39
	3.7074	47
	3.7124	48
	3.7174	45
	3.7224	54
	3.7274	38
	3.7324	53
	3.7374	38
	3.7424	41
	3.7474	49
	3.7524	50
	3.7574	36
	3.7624	29
	3.7674	45
	3.7724	43
	3.7774	28
	3.7824	19
	3.7874	34
	3.7924	25
	3.7974	26
	3.8024	33
	3.8074	20
	3.8124	27
	3.8174	26
	3.8224	20
	3.8274	19
	3.8324	22
	3.8374	23
	3.8424	13
	3.8474	26
	3.8524	18
	3.8574	28
	3.8624	23
	3.8674	23
	3.8724	31
	3.8774	23
	3.8824	22
	3.8874	19
	3.8924	28
	3.8974	34
	3.9024	27
	3.9074	24
	3.9124	28
	3.9174	29
	3.9224	34
	3.9274	29
	3.9324	36
	3.9374	27
	3.9424	32
	3.9474	29
	3.9524	40
	3.9574	36
	3.9624	24
	3.9674	27
	3.9724	20
	3.9774	30
	3.9824	31
	3.9874	23
	3.9924	26
	3.9974	24
	4.0024	22
	4.0074	25
	4.0124	26
	4.0174	34
	4.0224	22
	4.0274	14
	4.0324	25
	4.0374	19
	4.0424	26
	4.0474	22
	4.0524	19
	4.0574	21
	4.0624	21
	4.0674	22
	4.0724	19
	4.0774	20
	4.0824	21
	4.0874	16
	4.0924	26
	4.0974	18
	4.1024	20
	4.1074	20
	4.1124	15
	4.1174	8
	4.1224	16
	4.1274	21
	4.1324	22
	4.1374	18
	4.1424	14
	4.1474	20
	4.1524	24
	4.1574	25
	4.1624	24
	4.1674	13
	4.1724	22
	4.1774	19
	4.1824	19
	4.1874	9
	4.1924	18
	4.1974	16
	4.2024	19
	4.2074	13
	4.2124	18
	4.2174	24
	4.2224	18
	4.2274	21
	4.2324	29
	4.2374	20
	4.2424	25
	4.2474	20
	4.2524	14
	4.2574	23
	4.2624	23
	4.2674	19
	4.2724	20
	4.2774	17
	4.2824	16
	4.2874	17
	4.2924	18
	4.2974	23
	4.3024	12
	4.3074	20
	4.3124	15
	4.3174	19
	4.3224	27
	4.3274	20
	4.3324	15
	4.3374	13
	4.3424	25
	4.3474	22
	4.3524	21
	4.3574	23
	4.3624	20
	4.3674	22
	4.3724	17
	4.3774	22
	4.3824	23
	4.3874	24
	4.3924	14
	4.3974	25
	4.4024	17
	4.4074	13
	4.4124	13
	4.4174	15
	4.4224	16
	4.4274	20
	4.4324	10
	4.4374	15
	4.4424	21
	4.4474	11
	4.4524	22
	4.4574	19
	4.4624	18
	4.4674	26
	4.4724	19
	4.4774	21
	4.4824	19
	4.4874	18
	4.4924	25
	4.4974	25
	4.5024	14
	4.5074	10
	4.5124	19
	4.5174	23
	4.5224	19
	4.5274	23
	4.5324	23
	4.5374	21
	4.5424	31
	4.5474	14
	4.5524	19
	4.5574	24
	4.5624	22
	4.5674	15
	4.5724	21
	4.5774	25
	4.5824	22
	4.5874	14
	4.5924	19
	4.5974	21
	4.6024	23
	4.6074	22
	4.6124	16
	4.6174	15
	4.6224	18
	4.6274	21
	4.6324	17
	4.6374	16
	4.6424	16
	4.6474	16
	4.6524	17
	4.6574	15
	4.6624	22
	4.6674	17
	4.6724	18
	4.6774	14
	4.6824	25
	4.6874	18
	4.6924	21
	4.6974	8
	4.7024	19
	4.7074	17
	4.7124	23
	4.7174	23
	4.7224	22
	4.7274	13
	4.7324	18
	4.7374	21
	4.7424	14
	4.7474	17
	4.7524	15
	4.7574	15
	4.7624	13
	4.7674	18
	4.7724	13
	4.7774	16
	4.7824	22
	4.7874	16
	4.7924	14
	4.7974	15
	4.8024	15
	4.8074	15
	4.8124	17
	4.8174	15
	4.8224	14
	4.8274	14
	4.8324	14
	4.8374	20
	4.8424	17
	4.8474	20
	4.8524	19
	4.8574	14
	4.8624	13
	4.8674	22
	4.8724	14
	4.8774	11
	4.8824	16
	4.8874	16
	4.8924	16
	4.8974	25
	4.9024	22
	4.9074	14
	4.9124	17
	4.9174	10
	4.9224	21
	4.9274	22
	4.9324	12
	4.9374	9
	4.9424	18
	4.9474	27
	4.9524	16
	4.9574	12
	4.9624	18
	4.9674	15
	4.9724	19
	4.9774	22
	4.9824	21
	4.9874	16
	4.9924	16
	4.9974	18
	5.0024	15

## Sheet: Fig. 2f
Fig. 2f
	energy (ev)	intensity (arb. units)
	820	7.85821
	820.05	10.4248
	820.1	9.97409
	820.15	9.28424
	820.2	10.2109
	820.25	6.48243
	820.3	7.67815
	820.35	6.75406
	820.4	7.85142
	820.45	7.52718
	820.5	7.16585
	820.55	7.76149
	820.6	8.02926
	820.65	10.0968
	820.7	8.96249
	820.75	7.5719
	820.8	7.82935
	820.85	7.98274
	820.9	12.3592
	820.95	9.49076
	821	9.26976
	821.05	8.95032
	821.1	10.0735
	821.15	7.48866
	821.2	8.49962
	821.25	9.04073
	821.3	9.0991
	821.35	9.23195
	821.4	7.0089
	821.45	6.57028
	821.5	9.6913
	821.55	8.71165
	821.6	9.14008
	821.65	9.24571
	821.7	10.4936
	821.75	5.8829
	821.8	8.55337
	821.85	8.53302
	821.9	9.90946
	821.95	8.72011
	822	7.98931
	822.05	9.65458
	822.1	8.26125
	822.15	8.33384
	822.2	8.9681
	822.25	9.82723
	822.3	8.65416
	822.35	11.3583
	822.4	7.99898
	822.45	7.05183
	822.5	9.70584
	822.55	8.68086
	822.6	9.22977
	822.65	10.9943
	822.7	9.27877
	822.75	9.26725
	822.8	5.52679
	822.85	6.79422
	822.9	8.28152
	822.95	7.57137
	823	8.79233
	823.05	7.96218
	823.1	7.77182
	823.15	7.90609
	823.2	9.19597
	823.25	8.82731
	823.3	9.8933
	823.35	10.9733
	823.4	10.1972
	823.45	7.90983
	823.5	8.41622
	823.55	8.4494
	823.6	9.43178
	823.65	8.73183
	823.7	10.7802
	823.75	8.46046
	823.8	7.0986
	823.85	6.79565
	823.9	8.29878
	823.95	8.7044
	824	8.64196
	824.05	8.57804
	824.1	6.39812
	824.15	10.1277
	824.2	7.55047
	824.25	8.59042
	824.3	9.17244
	824.35	8.22873
	824.4	11.0763
	824.45	8.40351
	824.5	8.22814
	824.55	8.51442
	824.6	10.3286
	824.65	10.8651
	824.7	8.20712
	824.75	7.69381
	824.8	7.93018
	824.85	8.44433
	824.9	8.98118
	824.95	9.35121
	825	9.02606
	825.05	7.80722
	825.1	9.02314
	825.15	7.93053
	825.2	8.62142
	825.25	8.31115
	825.3	8.19994
	825.35	7.92025
	825.4	7.37636
	825.45	9.2616
	825.5	6.72778
	825.55	8.92154
	825.6	7.95519
	825.65	8.69077
	825.7	7.86514
	825.75	6.71316
	825.8	7.47309
	825.85	7.84797
	825.9	7.26263
	825.95	6.836
	826	9.44814
	826.05	10.8928
	826.1	8.23105
	826.15	9.17367
	826.2	8.66268
	826.25	7.81632
	826.3	9.75917
	826.35	7.16323
	826.4	7.23808
	826.45	6.27032
	826.5	6.10592
	826.55	9.35161
	826.6	10.3219
	826.65	8.24226
	826.7	9.53141
	826.75	8.64231
	826.8	8.81151
	826.85	8.72124
	826.9	8.79839
	826.95	8.62775
	827	9.59382
	827.05	7.78288
	827.1	7.18407
	827.15	7.54238
	827.2	8.65525
	827.25	8.36778
	827.3	8.38053
	827.35	6.2309
	827.4	8.06784
	827.45	7.32829
	827.5	9.32496
	827.55	8.41128
	827.6	8.80198
	827.65	8.56094
	827.7	8.09855
	827.75	7.1416
	827.8	7.88672
	827.85	10.0251
	827.9	9.55519
	827.95	10.154
	828	10.6678
	828.05	8.90509
	828.1	8.19263
	828.15	8.38845
	828.2	8.25282
	828.25	7.83039
	828.3	7.38652
	828.35	6.18304
	828.4	6.81015
	828.45	6.76056
	828.5	6.76588
	828.55	5.08711
	828.6	4.47217
	828.65	6.28011
	828.7	6.78827
	828.75	6.62523
	828.8	8.38521
	828.85	7.00743
	828.9	9.73437
	828.95	8.74152
	829	8.96363
	829.05	10.7159
	829.1	9.01662
	829.15	9.28993
	829.2	8.57555
	829.25	8.4895
	829.3	8.12963
	829.35	8.32481
	829.4	7.57093
	829.45	6.82903
	829.5	7.62408
	829.55	9.64163
	829.6	7.51695
	829.65	7.2018
	829.7	8.51328
	829.75	7.47199
	829.8	8.32119
	829.85	7.99872
	829.9	7.89667
	829.95	9.11144
	830	9.28519
	830.05	8.11252
	830.1	8.05159
	830.15	7.36849
	830.2	6.78715
	830.25	8.68423
	830.3	8.13734
	830.35	9.5897
	830.4	11.556
	830.45	7.63197
	830.5	8.63205
	830.55	9.02885
	830.6	9.10185
	830.65	10.4999
	830.7	6.98403
	830.75	7.90536
	830.8	7.61351
	830.85	8.11687
	830.9	7.92416
	830.95	9.40027
	831	7.10528
	831.05	7.32867
	831.1	8.89273
	831.15	7.96653
	831.2	7.13438
	831.25	8.05309
	831.3	7.65223
	831.35	7.99795
	831.4	8.01837
	831.45	7.9161
	831.5	7.69359
	831.55	8.60811
	831.6	8.72799
	831.65	8.07204
	831.7	7.57664
	831.75	10.0582
	831.8	10.4183
	831.85	9.09689
	831.9	8.77656
	831.95	8.02042
	832	8.66538
	832.05	8.34783
	832.1	8.29672
	832.15	8.25046
	832.2	8.0097
	832.25	7.46702
	832.3	8.17547
	832.35	6.57841
	832.4	7.68076
	832.45	7.65275
	832.5	8.69657
	832.55	9.16258
	832.6	8.59373
	832.65	7.32706
	832.7	6.8526
	832.75	7.1311
	832.8	8.03105
	832.85	6.93149
	832.9	5.85963
	832.95	6.44249
	833	7.6944
	833.05	6.82168
	833.1	8.36821
	833.15	6.60126
	833.2	6.48507
	833.25	7.26796
	833.3	8.02415
	833.35	8.59002
	833.4	7.28211
	833.45	8.37922
	833.5	8.25255
	833.55	10.6034
	833.6	10.5763
	833.65	8.83186
	833.7	7.82449
	833.75	9.90427
	833.8	9.53426
	833.85	10.6356
	833.9	9.78812
	833.95	8.34624
	834	6.5151
	834.05	8.91831
	834.1	8.80746
	834.15	9.32485
	834.2	8.2699
	834.25	7.83918
	834.3	7.97995
	834.35	7.71798
	834.4	7.59393
	834.45	8.43327
	834.5	6.91865
	834.55	8.53871
	834.6	9.43597
	834.65	7.83269
	834.7	9.00418
	834.75	7.92555
	834.8	7.84678
	834.85	6.96736
	834.9	6.14057
	834.95	7.69356
	835	6.16744
	835.05	8.75856
	835.1	10.2279
	835.15	8.53942
	835.2	6.80207
	835.25	7.99183
	835.3	7.31032
	835.35	8.68292
	835.4	6.74223
	835.45	8.79623
	835.5	7.97205
	835.55	8.87857
	835.6	7.61553
	835.65	6.86642
	835.7	7.51983
	835.75	6.95639
	835.8	8.16889
	835.85	9.1317
	835.9	8.0841
	835.95	8.67484
	836	9.23163
	836.05	7.45189
	836.1	7.33517
	836.15	7.65126
	836.2	7.75737
	836.25	8.36061
	836.3	7.23134
	836.35	8.24943
	836.4	7.68338
	836.45	6.89535
	836.5	8.59685
	836.55	7.53715
	836.6	7.68351
	836.65	6.05125
	836.7	7.13572
	836.75	6.12546
	836.8	6.79507
	836.85	6.3747
	836.9	6.05175
	836.95	7.10589
	837	9.9733
	837.05	7.80745
	837.1	9.16425
	837.15	8.89902
	837.2	8.2386
	837.25	9.18896
	837.3	7.80219
	837.35	7.01349
	837.4	6.15437
	837.45	7.02625
	837.5	7.93233
	837.55	8.26044
	837.6	8.98661
	837.65	8.83079
	837.7	7.36463
	837.75	8.5168
	837.8	9.51995
	837.85	8.55935
	837.9	9.23733
	837.95	7.97812
	838	7.15663
	838.05	7.60684
	838.1	5.98117
	838.15	6.13922
	838.2	5.25002
	838.25	6.77469
	838.3	7.24351
	838.35	7.11167
	838.4	6.69799
	838.45	7.04978
	838.5	7.13365
	838.55	7.13766
	838.6	6.46024
	838.65	7.35808
	838.7	6.87068
	838.75	5.77297
	838.8	6.07929
	838.85	7.23954
	838.9	6.83557
	838.95	8.03568
	839	7.70686
	839.05	7.34578
	839.1	7.79843
	839.15	7.87404
	839.2	6.71925
	839.25	5.74532
	839.3	4.41549
	839.35	4.08409
	839.4	5.78715
	839.45	8.45848
	839.5	7.8792
	839.55	7.01716
	839.6	6.16069
	839.65	6.64731
	839.7	7.11874
	839.75	7.14162
	839.8	8.24881
	839.85	7.59958
	839.9	6.79934
	839.95	7.57422
	840	8.1326
	840.05	7.59615
	840.1	8.43156
	840.15	9.49782
	840.2	9.35607
	840.25	9.70686
	840.3	8.28379
	840.35	8.58534
	840.4	8.10702
	840.45	8.2191
	840.5	8.07398
	840.55	8.54273
	840.6	6.7107
	840.65	6.57295
	840.7	7.0371
	840.75	8.87283
	840.8	9.49447
	840.85	7.34523
	840.9	8.44848
	840.95	9.1668
	841	8.35084
	841.05	8.55393
	841.1	7.80839
	841.15	7.71911
	841.2	7.84402
	841.25	6.58461
	841.3	7.75655
	841.35	6.48135
	841.4	5.95951
	841.45	7.13051
	841.5	7.54266
	841.55	7.58623
	841.6	7.17297
	841.65	7.24406
	841.7	6.9799
	841.75	6.03721
	841.8	6.20331
	841.85	6.4717
	841.9	6.18893
	841.95	6.4737
	842	8.24546
	842.05	7.76636
	842.1	7.70348
	842.15	7.32263
	842.2	8.66624
	842.25	9.05816
	842.3	8.84865
	842.35	8.01555
	842.4	6.17498
	842.45	7.07486
	842.5	5.67159
	842.55	8.1226
	842.6	8.26237
	842.65	8.80709
	842.7	7.52435
	842.75	6.16516
	842.8	6.94379
	842.85	6.93221
	842.9	7.5375
	842.95	7.92103
	843	6.45832
	843.05	7.26393
	843.1	8.15743
	843.15	7.17057
	843.2	6.92191
	843.25	7.8406
	843.3	7.28901
	843.35	8.24901
	843.4	7.23945
	843.45	7.48588
	843.5	7.16473
	843.55	7.46167
	843.6	8.123
	843.65	7.35477
	843.7	6.60024
	843.75	6.33462
	843.8	6.02162
	843.85	6.40841
	843.9	8.70448
	843.95	7.46691
	844	8.72943
	844.05	9.3051
	844.1	8.99534
	844.15	8.10278
	844.2	8.28712
	844.25	7.93678
	844.3	6.32935
	844.35	8.11072
	844.4	7.6093
	844.45	8.06396
	844.5	6.94261
	844.55	6.60573
	844.6	6.58359
	844.65	6.20685
	844.7	7.54193
	844.75	8.56863
	844.8	8.83201
	844.85	8.444
	844.9	9.32151
	844.95	7.7074
	845	8.33517
	845.05	6.4697
	845.1	6.4938
	845.15	6.94592
	845.2	7.22357
	845.25	6.56107
	845.3	6.77934
	845.35	6.22286
	845.4	7.26385
	845.45	6.64436
	845.5	6.65927
	845.55	7.22162
	845.6	5.8805
	845.65	6.44524
	845.7	6.21958
	845.75	7.11437
	845.8	6.22323
	845.85	5.47501
	845.9	5.58648
	845.95	6.17846
	846	7.00387
	846.05	6.18723
	846.1	6.94907
	846.15	6.3858
	846.2	6.27821
	846.25	6.00728
	846.3	5.67356
	846.35	5.85586
	846.4	6.44733
	846.45	7.1426
	846.5	7.27474
	846.55	8.46852
	846.6	7.29562
	846.65	6.50894
	846.7	7.21315
	846.75	7.7815
	846.8	7.26885
	846.85	8.90152
	846.9	7.92192
	846.95	6.72019
	847	8.07276
	847.05	8.18978
	847.1	7.71473
	847.15	7.88319
	847.2	8.96337
	847.25	8.72967
	847.3	7.75783
	847.35	6.07655
	847.4	8.17358
	847.45	7.65072
	847.5	7.45612
	847.55	10.3173
	847.6	7.25802
	847.65	9.21412
	847.7	7.5529
	847.75	6.0464
	847.8	7.56887
	847.85	7.43071
	847.9	7.87667
	847.95	7.89836
	848	6.29286
	848.05	6.52553
	848.1	9.2893
	848.15	10.1267
	848.2	9.72941
	848.25	9.50474
	848.3	6.0186
	848.35	6.59204
	848.4	7.7001
	848.45	8.30601
	848.5	7.40577
	848.55	6.49153
	848.6	8.44784
	848.65	6.53325
	848.7	6.77824
	848.75	5.17388
	848.8	6.03666
	848.85	5.68594
	848.9	5.81428
	848.95	6.65633
	849	6.9297
	849.05	7.84513
	849.1	9.0686
	849.15	8.66301
	849.2	6.96136
	849.25	7.67624
	849.3	5.72441
	849.35	7.45311
	849.4	8.46994
	849.45	7.97006
	849.5	9.95205
	849.55	10.7233
	849.6	10.5533
	849.65	10.3198
	849.7	9.66955
	849.75	10.5162
	849.8	8.59983
	849.85	6.36529
	849.9	9.29239
	849.95	10.2874
	850	10.499
	850.05	11.4666
	850.1	11.1444
	850.15	12.1702
	850.2	12.0978
	850.25	13.4436
	850.3	12.0692
	850.35	12.5006
	850.4	12.4687
	850.45	12.8909
	850.5	15.7774
	850.55	17.8017
	850.6	18.4763
	850.65	17.0355
	850.7	18.7228
	850.75	19.5958
	850.8	18.1734
	850.85	17.8773
	850.9	19.1364
	850.95	20.6425
	851	20.1355
	851.05	23.3736
	851.1	24.8001
	851.15	25.1128
	851.2	24.6588
	851.25	28.2239
	851.3	27.3436
	851.35	25.7868
	851.4	24.0113
	851.45	27.2383
	851.5	28.3482
	851.55	29.3555
	851.6	29.7822
	851.65	30.6935
	851.7	27.8495
	851.75	27.5346
	851.8	27.5864
	851.85	27.7346
	851.9	28.2115
	851.95	23.4834
	852	23.6968
	852.05	24.377
	852.1	26.0977
	852.15	23.7698
	852.2	20.0545
	852.25	19.6807
	852.3	19.9951
	852.35	20.7773
	852.4	20.4368
	852.45	21.1989
	852.5	22.4167
	852.55	19.6613
	852.6	19.0208
	852.65	18.2413
	852.7	17.1244
	852.75	19.2766
	852.8	18.2674
	852.85	17.6044
	852.9	15.9851
	852.95	14.5921
	853	14.637
	853.05	15.1515
	853.1	16.2149
	853.15	13.5703
	853.2	15.9107
	853.25	12.2346
	853.3	12.4167
	853.35	11.8581
	853.4	12.5479
	853.45	14.7084
	853.5	14.5551
	853.55	13.6009
	853.6	13.5934
	853.65	12.5736
	853.7	12.9965
	853.75	13.3759
	853.8	12.7817
	853.85	12.4508
	853.9	13.9788
	853.95	13.1389
	854	12.8851
	854.05	10.547
	854.1	10.1413
	854.15	10.0987
	854.2	12.1359
	854.25	10.8227
	854.3	10.4425
	854.35	11.7978
	854.4	11.393
	854.45	11.8601
	854.5	12.0074
	854.55	12.8901
	854.6	11.0862
	854.65	10.5527
	854.7	12.1917
	854.75	11.3102
	854.8	10.9105
	854.85	10.6944
	854.9	11.9413
	854.95	12.8943
	855	11.2004
	855.05	11.0641
	855.1	10.25
	855.15	10.4057
	855.2	9.29523
	855.25	11.3599
	855.3	11.8289
	855.35	11.1669
	855.4	11.7556
	855.45	12.1435
	855.5	12.0498
	855.55	10.2793
	855.6	9.16897
	855.65	12.5422
	855.7	13.4237
	855.75	11.812
	855.8	11.3638
	855.85	12.1976
	855.9	12.424
	855.95	11.3788
	856	10.5618
	856.05	10.0531
	856.1	10.5578
	856.15	11.6532
	856.2	13.6202
	856.25	11.0188
	856.3	10.8278
	856.35	11.3474
	856.4	12.6017
	856.45	11.6365
	856.5	12.9802
	856.55	13.2318
	856.6	11.0629
	856.65	11.9067
	856.7	10.5237
	856.75	10.7561
	856.8	9.97661
	856.85	10.7167
	856.9	9.89017
	856.95	11.5585
	857	10.9996
	857.05	11.0774
	857.1	10.4544
	857.15	9.3023
	857.2	9.04412
	857.25	8.54112
	857.3	10.9547
	857.35	11.1242
	857.4	11.3411
	857.45	10.1234
	857.5	10.7721
	857.55	10.786
	857.6	10.7143
	857.65	10.3481
	857.7	10.2792
	857.75	10.3493
	857.8	10.7469
	857.85	11.1422
	857.9	9.76772
	857.95	10.1304
	858	10.593
	858.05	11.1743
	858.1	13.0524
	858.15	11.0157
	858.2	12.8521
	858.25	11.607
	858.3	10.3388
	858.35	10.6327
	858.4	12.2008
	858.45	11.5963
	858.5	10.259
	858.55	9.62984
	858.6	10.3771
	858.65	11.992
	858.7	10.4293
	858.75	11.4967
	858.8	10.3895
	858.85	10.4635
	858.9	10.1761
	858.95	9.01635
	859	9.31802
	859.05	8.61886
	859.1	9.60436
	859.15	12.6212
	859.2	10.9456
	859.25	9.68372
	859.3	11.6876
	859.35	11.799
	859.4	12.1532
	859.45	11.8952
	859.5	12.216
	859.55	9.07089
	859.6	10.2976
	859.65	9.50379
	859.7	8.79221
	859.75	9.32828
	859.8	8.61591
	859.85	9.22623
	859.9	9.50842
	859.95	9.69627
	860	9.07519
	860.05	11.1904
	860.1	9.58564
	860.15	9.73801
	860.2	8.12201
	860.25	9.4239
	860.3	8.91396
	860.35	10.9904
	860.4	10.6203
	860.45	10.34
	860.5	9.50568
	860.55	9.5261
	860.6	11.0016
	860.65	9.27619
	860.7	7.96742
	860.75	8.31786
	860.8	10.4944
	860.85	11.5435
	860.9	9.83148
	860.95	8.9885
	861	10.1158
	861.05	11.0109
	861.1	9.5962
	861.15	10.2602
	861.2	10.88
	861.25	9.7025
	861.3	10.1691
	861.35	10.2586
	861.4	9.39436
	861.45	9.76261
	861.5	9.52695
	861.55	8.88942
	861.6	10.1739
	861.65	10.7078
	861.7	9.89637
	861.75	9.75901
	861.8	11.2232
	861.85	11.0065
	861.9	9.88905
	861.95	10.3048
	862	11.3459
	862.05	10.3234
	862.1	9.84662
	862.15	11.3111
	862.2	10.3631
	862.25	9.31797
	862.3	9.70466
	862.35	9.84382
	862.4	10.5172
	862.45	11.2558
	862.5	10.184
	862.55	9.1952
	862.6	8.12823
	862.65	9.42178
	862.7	9.26744
	862.75	9.48167
	862.8	9.71524
	862.85	8.16243
	862.9	7.88952
	862.95	8.14371
	863	7.10981
	863.05	7.45318
	863.1	7.529
	863.15	11.0667
	863.2	8.55588
	863.25	8.79576
	863.3	8.93549
	863.35	9.54316
	863.4	9.96009
	863.45	10.5409
	863.5	10.5534
	863.55	11.2967
	863.6	11.614
	863.65	12.1839
	863.7	10.5384
	863.75	9.79654
	863.8	10.6146
	863.85	9.62398
	863.9	9.54649
	863.95	8.8031
	864	10.1943
	864.05	10.2554
	864.1	10.5944
	864.15	9.53787
	864.2	8.66227
	864.25	8.4008
	864.3	8.49677
	864.35	8.27251
	864.4	9.97267
	864.45	8.00119
	864.5	8.49806
	864.55	11.3851
	864.6	12.4929
	864.65	11.8512
	864.7	13.0296
	864.75	10.8229
	864.8	9.94934
	864.85	10.2254
	864.9	10.7972
	864.95	10.5086
	865	9.77689
	865.05	9.92028
	865.1	9.82927
	865.15	10.1097
	865.2	9.19488
	865.25	9.99494
	865.3	8.49424
	865.35	8.81871
	865.4	10.2813
	865.45	8.97445
	865.5	9.92721
	865.55	10.0944
	865.6	10.6035
	865.65	9.42729
	865.7	9.98165
	865.75	7.77974
	865.8	9.21853
	865.85	8.70168
	865.9	8.6115
	865.95	10.1901
	866	9.7539
	866.05	10.2402
	866.1	9.18203
	866.15	9.36944
	866.2	10.082
	866.25	9.51052
	866.3	8.95876
	866.35	10.7145
	866.4	11.0504
	866.45	10.4809
	866.5	10.648
	866.55	8.99393
	866.6	10.1066
	866.65	9.85962
	866.7	8.41695
	866.75	8.48999
	866.8	9.42691
	866.85	10.0583
	866.9	10.3974
	866.95	8.50233
	867	8.65632
	867.05	11.1174
	867.1	9.69355
	867.15	9.99581
	867.2	9.34291
	867.25	9.10839
	867.3	9.63262
	867.35	9.63722
	867.4	9.64678
	867.45	10.0677
	867.5	9.44179
	867.55	10.1704
	867.6	11.4372
	867.65	10.4997
	867.7	12.0132
	867.75	12.2567
	867.8	11.4852
	867.85	10.5119
	867.9	11.9382
	867.95	10.0265
	868	10.4073
	868.05	11.2915
	868.1	12.1508
	868.15	12.9781
	868.2	10.9333
	868.25	11.1256
	868.3	12.9577
	868.35	13.6604
	868.4	12.7943
	868.45	13.6369
	868.5	14.3194
	868.55	15.7014
	868.6	15.1136
	868.65	16.7839
	868.7	15.6481
	868.75	14.0291
	868.8	13.8222
	868.85	13.8618
	868.9	15.7619
	868.95	14.9621
	869	14.8446
	869.05	13.7819
	869.1	12.8287
	869.15	13.6723
	869.2	13.7423
	869.25	13.6967
	869.3	12.7549
	869.35	12.6433
	869.4	14.3103
	869.45	14.5834
	869.5	13.5705
	869.55	13.6977
	869.6	14.7472
	869.65	16.6426
	869.7	14.9005
	869.75	15.5295
	869.8	15.4672
	869.85	14.3927
	869.9	13.1454
	869.95	16.2761
	870	15.2059
	870.05	13.8753
	870.1	13.2994
	870.15	13.8835
	870.2	12.0337
	870.25	11.4879
	870.3	11.5514
	870.35	12.7087
	870.4	13.6175
	870.45	13.8419
	870.5	14.5319
	870.55	14.1127
	870.6	13.1167
	870.65	12.5281
	870.7	11.6349
	870.75	13.5764
	870.8	13.1281
	870.85	11.326
	870.9	13.3545
	870.95	12.6913
	871	11.0262
	871.05	11.5104
	871.1	12.6119
	871.15	12.4456
	871.2	13.0946
	871.25	10.6971
	871.3	12.5292
	871.35	12.2035
	871.4	12.46
	871.45	12.6413
	871.5	12.2059
	871.55	11.0276
	871.6	11.5101
	871.65	12.0943
	871.7	12.3287
	871.75	10.6691
	871.8	11.8308
	871.85	13.5225
	871.9	12.9702
	871.95	12.1238
	872	12.2908
	872.05	13.2819
	872.1	11.4431
	872.15	11.7549
	872.2	13.5236
	872.25	10.9556
	872.3	12.7483
	872.35	12.1364
	872.4	11.5999
	872.45	12.4744
	872.5	12.2439
	872.55	14.1231
	872.6	12.1015
	872.65	12.4508
	872.7	11.6718
	872.75	10.0467
	872.8	10.0385
	872.85	11.474
	872.9	13.5396
	872.95	13.0128
	873	12.2663
	873.05	13.0187
	873.1	11.1312
	873.15	11.991
	873.2	11.92
	873.25	10.0154
	873.3	11.1219
	873.35	12.3047
	873.4	13.1131
	873.45	12.4218
	873.5	11.4812
	873.55	12.7452
	873.6	11.758
	873.65	9.03737
	873.7	12.5101
	873.75	10.1163
	873.8	10.8043
	873.85	12.1762
	873.9	10.7996
	873.95	10.1651
	874	12.0136
	874.05	11.9505
	874.1	12.4673
	874.15	12.6327
	874.2	10.5547
	874.25	11.4762
	874.3	11.9467
	874.35	10.849
	874.4	10.189
	874.45	10.6139
	874.5	8.70584
	874.55	10.8866
	874.6	10.5177
	874.65	11.6912
	874.7	11.412
	874.75	9.491
	874.8	9.7742
	874.85	10.2242
	874.9	10.6222
	874.95	11.2957
	875	12.3511
	875.05	12.5749
	875.1	11.8228
	875.15	11.8758
	875.2	10.6749
	875.25	11.8501
	875.3	11.8486
	875.35	10.2032
	875.4	11.5231
	875.45	11.8143
	875.5	11.6046
	875.55	11.7131
	875.6	11.9425
	875.65	12.9324
	875.7	11.7317
	875.75	10.1139
	875.8	10.3993
	875.85	11.1264
	875.9	12.3952
	875.95	11.3456
	876	11.3448
	876.05	10.4502
	876.1	12.1766
	876.15	9.9739
	876.2	8.64832
	876.25	8.77582
	876.3	8.054
	876.35	11.2635
	876.4	10.8686
	876.45	9.12066
	876.5	9.93435
	876.55	10.9639
	876.6	9.80518
	876.65	9.99441
	876.7	9.54609
	876.75	9.15665
	876.8	9.18245
	876.85	10.7924
	876.9	11.3079
	876.95	12.3448
	877	11.5224
	877.05	11.7257
	877.1	12.245
	877.15	11.1938
	877.2	10.7451
	877.25	11.1549
	877.3	10.9001
	877.35	11.8939
	877.4	10.9249
	877.45	10.6795
	877.5	10.2518
	877.55	10.6586
	877.6	11.3072
	877.65	12.4664
	877.7	10.1709
	877.75	11.6155
	877.8	10.7902
	877.85	11.4408
	877.9	10.518
	877.95	9.55805
	878	10.1184
	878.05	11.1443
	878.1	12.0478
	878.15	13.4671
	878.2	11.5531
	878.25	11.6049
	878.3	12.1658
	878.35	12.1531
	878.4	11.8751
	878.45	13.0109
	878.5	13.0888
	878.55	12.6067
	878.6	11.4463
	878.65	11.7357
	878.7	10.5746
	878.75	11.2256
	878.8	11.1858
	878.85	11.9908
	878.9	10.5406
	878.95	12.3815
	879	11.951
	879.05	14.6385
	879.1	10.2488
	879.15	9.93851
	879.2	11.4799
	879.25	11.8457
	879.3	12.6424
	879.35	11.803
	879.4	11.54
	879.45	11.5308
	879.5	12.2658
	879.55	10.9314
	879.6	11.8803
	879.65	11.1301
	879.7	10.5844
	879.75	12.0827
	879.8	12.5392
	879.85	13.5597
	879.9	12.9672
	879.95	12.8636
	880	13.0775
	880.05	12.8844
	880.1	10.9388
	880.15	10.7786
	880.2	12.5711
	880.25	12.9724
	880.3	11.6842
	880.35	12.3428
	880.4	12.6186
	880.45	10.8684
	880.5	11.1582
	880.55	10.916
	880.6	11.4192
	880.65	9.53397
	880.7	9.82955
	880.75	11.8037
	880.8	11.5197
	880.85	12.6745
	880.9	12.1366
	880.95	10.8256
	881	10.124
	881.05	10.2589
	881.1	10.3473
	881.15	11.3942
	881.2	12.5953
	881.25	12.873
	881.3	10.1606
	881.35	10.0959
	881.4	11.5699
	881.45	11.8792
	881.5	13.0297
	881.55	11.0878
	881.6	11.1959
	881.65	11.5139
	881.7	11.4641
	881.75	10.7863
	881.8	12.2784
	881.85	13.6813
	881.9	11.3764
	881.95	10.9047
	882	12.8409
	882.05	11.5746
	882.1	11.2259
	882.15	9.9598
	882.2	10.7992
	882.25	10.5366
	882.3	11.4901
	882.35	10.1399
	882.4	9.40936
	882.45	9.39387
	882.5	10.733
	882.55	10.3132
	882.6	10.1402
	882.65	11.3086
	882.7	9.71396
	882.75	11.3149
	882.8	12.1996
	882.85	11.2788
	882.9	11.2337
	882.95	10.9612
	883	11.085
	883.05	8.84897
	883.1	10.5806
	883.15	10.953
	883.2	9.86711
	883.25	10.1604
	883.3	11.5356
	883.35	11.6448
	883.4	13.7753
	883.45	11.6404
	883.5	13.6554
	883.55	12.8973
	883.6	11.7858
	883.65	12.3795
	883.7	11.5
	883.75	12.2321
	883.8	12.9453
	883.85	13.0611
	883.9	10.5338
	883.95	11.1388
	884	11.4865
	884.05	9.40643
	884.1	9.90953
	884.15	8.9012
	884.2	9.69695
	884.25	10.0747
	884.3	9.323
	884.35	8.79637
	884.4	10.7205
	884.45	9.59893
	884.5	10.898
	884.55	13.3734
	884.6	11.8317
	884.65	12.4753
	884.7	10.8213
	884.75	10.8297
	884.8	10.4348
	884.85	11.8142
	884.9	10.1281
	884.95	10.4336
	885	12.2978
	885.05	10.7286
	885.1	10.6432
	885.15	9.71479
	885.2	10.5816
	885.25	12.336
	885.3	10.3338
	885.35	8.89988
	885.4	10.3102
	885.45	11.115
	885.5	13.4685
	885.55	12.8293
	885.6	12.1225
	885.65	10.7586
	885.7	9.19486
	885.75	11.3283
	885.8	10.6324
	885.85	10.1708
	885.9	10.6267
	885.95	10.5739
	886	10.0817
	886.05	10.1659
	886.1	10.5388
	886.15	11.6341
	886.2	12.8951
	886.25	11.2841
	886.3	11.0239
	886.35	11.2035
	886.4	11.079
	886.45	9.12074
	886.5	10.3191
	886.55	11.1843
	886.6	11.5533
	886.65	12.3935
	886.7	10.8829
	886.75	11.6433
	886.8	11.6194
	886.85	11.8474
	886.9	13.7982
	886.95	11.6739
	887	11.9929
	887.05	10.6471
	887.1	11.6072
	887.15	11.6657
	887.2	11.484
	887.25	12.3533
	887.3	13.2571
	887.35	12.7949
	887.4	11.2792
	887.45	14.0905
	887.5	12.6702
	887.55	13.7315
	887.6	11.331
	887.65	11.9555
	887.7	10.2228
	887.75	13.656
	887.8	13.093
	887.85	13.2136
	887.9	13.5539
	887.95	12.8356
	888	9.65786
	888.05	10.2236
	888.1	9.26159
	888.15	11.6579
	888.2	11.9507
	888.25	10.6792
	888.3	9.76238
	888.35	9.5321
	888.4	10.1709
	888.45	11.3284
	888.5	11.5933
	888.55	9.75141
	888.6	10.4221
	888.65	11.5421
	888.7	11.3785
	888.75	10.7447
	888.8	11.131
	888.85	12.0056
	888.9	11.1921
	888.95	12.7907
	889	12.3139
	889.05	11.5868
	889.1	11.2833
	889.15	11.8674
	889.2	12.4288
	889.25	12.0427
	889.3	12.2719
	889.35	10.3029
	889.4	8.82651
	889.45	8.49881
	889.5	10.2073
	889.55	8.85589
	889.6	8.62679
	889.65	11.5777
	889.7	11.6019
	889.75	11.0246
	889.8	12.0241
	889.85	12.6058
	889.9	11.1317
	889.95	9.82303
	890	11.8309
	890.05	11.9372
	890.1	13.2209
	890.15	11.8497
	890.2	11.7134
	890.25	11.3318
	890.3	13.6914
	890.35	13.0268
	890.4	11.7949
	890.45	10.8178
	890.5	11.277
	890.55	11.8132
	890.6	12.2838
	890.65	11.0968
	890.7	11.6456
	890.75	11.5874
	890.8	11.2262
	890.85	11.2056
	890.9	11.1315
	890.95	10.0876
	891	11.321
	891.05	11.9989
	891.1	12.0366
	891.15	11.4907
	891.2	10.7664
	891.25	9.81606
	891.3	8.81855
	891.35	11.1758
	891.4	10.7048
	891.45	9.64838
	891.5	8.65788
	891.55	9.59421
	891.6	11.0025
	891.65	10.9009
	891.7	9.46875
	891.75	12.3945
	891.8	11.6852
	891.85	9.43781
	891.9	10.3192
	891.95	10.3297
	892	10.0156
	892.05	9.78678
	892.1	12.1059
	892.15	11.3027
	892.2	12.6927
	892.25	10.1494
	892.3	10.3471
	892.35	10.5193
	892.4	11.2072
	892.45	12.6076
	892.5	11.5684
	892.55	8.95351
	892.6	12.2937
	892.65	8.86222
	892.7	10.3675
	892.75	10.2444
	892.8	10.2529
	892.85	9.13047
	892.9	9.72631
	892.95	12.6219
	893	10.6529
	893.05	12.1432
	893.1	12.5135
	893.15	13.0731
	893.2	12.4382
	893.25	11.7933
	893.3	12.5714
	893.35	12.2667
	893.4	10.8793
	893.45	11.8379
	893.5	13.4262
	893.55	10.8688
	893.6	10.7834
	893.65	12.4288
	893.7	13.2089
	893.75	12.6624
	893.8	11.9378
	893.85	11.0824
	893.9	11.3509
	893.95	10.778
	894	11.3439
	894.05	10.5998
	894.1	11.2239
	894.15	12.1577
	894.2	11.9744
	894.25	10.7326
	894.3	10.4115
	894.35	11.3503
	894.4	11.5227
	894.45	12.1036
	894.5	10.9781
	894.55	10.774
	894.6	9.955
	894.65	10.8098
	894.7	10.8616
	894.75	9.22542
	894.8	10.51
	894.85	10.7924
	894.9	9.56571
	894.95	9.45029
	895	9.74045
	895.05	9.28505
	895.1	10.4023
	895.15	10.1866
	895.2	8.50074
	895.25	11.224
	895.3	11.5309
	895.35	10.5438
	895.4	11.1323
	895.45	10.4449
	895.5	9.50899
	895.55	9.73605
	895.6	8.32704
	895.65	8.88686
	895.7	11.0707
	895.75	10.3135
	895.8	12.0871
	895.85	11.3391
	895.9	9.00657
	895.95	11.6515
	896	12.5051
	896.05	10.624
	896.1	11.1748
	896.15	11.3114
	896.2	11.8891
	896.25	11.7275
	896.3	11.5376
	896.35	11.5366
	896.4	11.5749
	896.45	11.3342
	896.5	10.6945
	896.55	10.1931
	896.6	12.1163
	896.65	11.0745
	896.7	9.9503
	896.75	12.054
	896.8	12.1117
	896.85	11.357
	896.9	12.5546
	896.95	11.286
	897	13.0352
	897.05	12.3313
	897.1	9.86316
	897.15	11.5382
	897.2	11.5012
	897.25	10.6378
	897.3	10.0039
	897.35	10.0875
	897.4	12.4014
	897.45	11.8591
	897.5	10.5282
	897.55	11.8108
	897.6	11.9406
	897.65	11.4567
	897.7	11.3992
	897.75	10.1215
	897.8	11.1758
	897.85	11.4411
	897.9	13.1778
	897.95	13.0656
	898	11.3534
	898.05	11.1841
	898.1	11.2096
	898.15	11.5938
	898.2	13.9701
	898.25	12.0766
	898.3	11.1883
	898.35	9.24942
	898.4	9.96084
	898.45	10.7198
	898.5	9.771
	898.55	11.6457
	898.6	11.9006
	898.65	11.9334
	898.7	10.9967
	898.75	11.1506
	898.8	9.3853
	898.85	11.0588
	898.9	9.81086
	898.95	10.6193
	899	11.9556
	899.05	9.9132
	899.1	11.3089
	899.15	11.1086
	899.2	10.3784
	899.25	9.77585
	899.3	10.1383
	899.35	10.048
	899.4	10.6372
	899.45	10.5394
	899.5	10.4407
	899.55	10.047
	899.6	9.73473
	899.65	10.1526
	899.7	10.4441
	899.75	10.8736
	899.8	10.1334
	899.85	11.864
	899.9	10.7876
	899.95	11.8934
	900	9.72712
	900.05	8.77749
	900.1	9.30426
	900.15	9.93245
	900.2	9.4314
	900.25	9.74575
	900.3	10.8465
	900.35	10.2391
	900.4	8.16865
	900.45	7.6246
	900.5	8.68302
	900.55	9.94885
	900.6	10.3377
	900.65	10.8834
	900.7	11.8013
	900.75	11.604
	900.8	12.1991
	900.85	10.5661
	900.9	12.0934
	900.95	12.8568
	901	13.1195
	901.05	11.4587
	901.1	10.908
	901.15	9.94427
	901.2	12.6991
	901.25	14.602
	901.3	13.2848
	901.35	12.4603
	901.4	10.4708
	901.45	10.9008
	901.5	10.88
	901.55	12.2073
	901.6	13.3725
	901.65	12.4397
	901.7	11.1017
	901.75	11.609
	901.8	11.7798
	901.85	9.78027
	901.9	9.80604
	901.95	11.2192
	902	10.9032
	902.05	11.6215
	902.1	10.0518
	902.15	11.8328
	902.2	13.503
	902.25	12.454
	902.3	11.0203
	902.35	12.4249
	902.4	12.0784
	902.45	11.3705
	902.5	9.62503
	902.55	10.7509
	902.6	12.5091
	902.65	10.0602
	902.7	8.65131
	902.75	9.73241
	902.8	9.74515
	902.85	11.108
	902.9	11.43
	902.95	9.49325
	903	7.89942
	903.05	10.3878
	903.1	8.66684
	903.15	8.88621
	903.2	8.63208
	903.25	10.1294
	903.3	10.6294
	903.35	10.5374
	903.4	11.6806
	903.45	11.2907
	903.5	12.3068
	903.55	12.4548
	903.6	11.4553
	903.65	11.9248
	903.7	11.6824
	903.75	10.6769
	903.8	11.7243
	903.85	9.3993
	903.9	9.14686
	903.95	11.4457
	904	11.4322
	904.05	11.3243
	904.1	9.60256
	904.15	9.54477
	904.2	9.0776
	904.25	8.19439
	904.3	9.49214
	904.35	11.1988
	904.4	10.6248
	904.45	9.84003
	904.5	10.397
	904.55	10.3739
	904.6	10.4295
	904.65	11.5402
	904.7	10.0927
	904.75	9.04406
	904.8	7.72973
	904.85	8.72565
	904.9	10.4799
	904.95	11.8902
	905	10.9512
	905.05	8.85702
	905.1	9.93481
	905.15	11.2181
	905.2	10.9967
	905.25	9.8263
	905.3	8.34314
	905.35	8.56728
	905.4	8.09203
	905.45	8.32936
	905.5	8.53046
	905.55	9.48978
	905.6	8.33907
	905.65	9.55059
	905.7	9.92926
	905.75	9.0243
	905.8	10.3044
	905.85	12.2132
	905.9	13.0606
	905.95	12.005
	906	12.8525
	906.05	11.7684
	906.1	11.068
	906.15	9.87435
	906.2	11.4139
	906.25	11.7312
	906.3	11.6222
	906.35	12.0747
	906.4	11.1542
	906.45	8.93687
	906.5	9.26552
	906.55	8.22934
	906.6	8.0977
	906.65	9.64058
	906.7	9.80492
	906.75	10.5418
	906.8	10.2023
	906.85	10.1812
	906.9	8.39255
	906.95	10.9448
	907	9.57276
	907.05	9.07928
	907.1	11.7455
	907.15	12.5151
	907.2	11.8575
	907.25	12.8933
	907.3	9.80181
	907.35	9.6681
	907.4	10.0747
	907.45	11.8724
	907.5	11.1128
	907.55	10.3453
	907.6	11.2907
	907.65	9.11724
	907.7	9.85821
	907.75	11.3133
	907.8	11.1254
	907.85	9.19116
	907.9	8.87302
	907.95	8.66927
	908	8.54585
	908.05	9.17452
	908.1	10.217
	908.15	9.39709
	908.2	10.5344
	908.25	11.0205
	908.3	10.2585
	908.35	9.98343
	908.4	12.0731
	908.45	10.7394
	908.5	9.90277
	908.55	10.1913
	908.6	10.1909
	908.65	9.55105
	908.7	9.20353
	908.75	8.71945
	908.8	12.0001
	908.85	11.2691
	908.9	9.71582
	908.95	9.66381
	909	11.1358
	909.05	11.5599
	909.1	12.4625
	909.15	11.6598
	909.2	11.0199
	909.25	11.185
	909.3	11.2625
	909.35	10.6351
	909.4	13.0953
	909.45	11.2605
	909.5	10.5402
	909.55	12.1284
	909.6	11.2307
	909.65	9.48273
	909.7	10.9047
	909.75	11.2294
	909.8	11.377
	909.85	10.4235
	909.9	11.5776
	909.95	12.4073
	910	9.80256
	910.05	11.6638
	910.1	10.2713
	910.15	12.1868
	910.2	11.3265
	910.25	11.5929
	910.3	9.12827
	910.35	9.57665
	910.4	10.2609
	910.45	9.44651
	910.5	10.0171
	910.55	11.0684
	910.6	11.5092
	910.65	11.5555
	910.7	10.4399
	910.75	10.3601
	910.8	10.5312
	910.85	10.5387
	910.9	11.1141
	910.95	9.53841
	911	8.85526
	911.05	8.90925
	911.1	9.0832
	911.15	11.3146
	911.2	10.4873
	911.25	9.48355
	911.3	9.97648
	911.35	10.0487
	911.4	9.52856
	911.45	8.28103
	911.5	8.35881
	911.55	9.33556
	911.6	10.9203
	911.65	10.8552
	911.7	10.7594
	911.75	8.47193
	911.8	8.78597
	911.85	10.5983
	911.9	10.7186
	911.95	10.6802
	912	10.9726
	912.05	10.4944
	912.1	11.0412
	912.15	10.5596
	912.2	9.80386
	912.25	9.64529
	912.3	9.4712
	912.35	11.203
	912.4	9.28586
	912.45	11.1289
	912.5	10.7898
	912.55	10.8854
	912.6	9.98407
	912.65	9.70453
	912.7	11.8216
	912.75	9.68976
	912.8	9.01365
	912.85	8.98361
	912.9	9.27842
	912.95	10.6461
	913	10.6714
	913.05	10.789
	913.1	9.81958
	913.15	10.4456
	913.2	10.1389
	913.25	10.9854
	913.3	9.78116
	913.35	10.5213
	913.4	11.5714
	913.45	11.0674
	913.5	11.4766
	913.55	10.3925
	913.6	11.2417
	913.65	11.1316
	913.7	13.8464
	913.75	11.2918
	913.8	10.6415
	913.85	11.5784
	913.9	10.654
	913.95	10.1252
	914	10.9228
	914.05	11.5065
	914.1	11.4035
	914.15	12.478
	914.2	10.6862
	914.25	10.8737
	914.3	10.2119
	914.35	10.4477
	914.4	8.76179
	914.45	9.79235
	914.5	8.81781
	914.55	11.8973
	914.6	12.6629
	914.65	11.4547
	914.7	11.1001
	914.75	9.51327
	914.8	8.20933
	914.85	9.67959
	914.9	11.1784
	914.95	11.1733
	915	9.55283
	915.05	10.0172
	915.1	11.0203
	915.15	12.9993
	915.2	10.7467
	915.25	10.3092
	915.3	9.62632
	915.35	9.08491
	915.4	9.76489
	915.45	8.88102
	915.5	10.5136
	915.55	11.3199
	915.6	10.4719
	915.65	8.74605
	915.7	10.6805
	915.75	7.67423
	915.8	9.59984
	915.85	9.47299
	915.9	9.01453
	915.95	9.5079
	916	9.59276
	916.05	9.86909
	916.1	10.6318
	916.15	11.9438
	916.2	10.5255
	916.25	10.1307
	916.3	9.59925
	916.35	9.94433
	916.4	9.84366
	916.45	10.2343
	916.5	10.6014
	916.55	10.4104
	916.6	10.3975
	916.65	11.6507
	916.7	12.7035
	916.75	10.156
	916.8	11.6524
	916.85	8.06496
	916.9	7.4377
	916.95	9.57528
	917	9.88861
	917.05	8.5765
	917.1	9.03397
	917.15	9.49183
	917.2	11.0895
	917.25	10.9379
	917.3	9.36837
	917.35	10.9858
	917.4	12.2169
	917.45	10.3849
	917.5	10.976
	917.55	9.58105
	917.6	9.64559
	917.65	9.4817
	917.7	10.838
	917.75	10.4582
	917.8	10.9942
	917.85	7.82819
	917.9	9.69478
	917.95	12.2355
	918	11.7821
	918.05	9.36683
	918.1	10.6252
	918.15	10.8899
	918.2	9.84161
	918.25	10.3986
	918.3	9.64663
	918.35	9.4785
	918.4	10.2633
	918.45	9.21736
	918.5	11.8891
	918.55	12.4533
	918.6	8.97283
	918.65	8.80986
	918.7	10.8954
	918.75	10.1636
	918.8	9.99476
	918.85	8.60076
	918.9	8.67716
	918.95	9.30385
	919	9.4724
	919.05	9.38074
	919.1	9.98994
	919.15	10.4779
	919.2	8.13642
	919.25	9.8844
	919.3	6.83149
	919.35	9.80663
	919.4	11.1455
	919.45	13.336
	919.5	11.481
	919.55	11.4238
	919.6	11.1286
	919.65	10.3765
	919.7	10.9173
	919.75	11.0999
	919.8	10.0413
	919.85	11.9563
[truncated: 3 more rows]

## Sheet: Fig. 3a
Fig. 3a	20.0N		30.0N		NiPS3 UNSs
	binding energy (ev)	intensity (arb. units)	binding energy (ev)	intensity (arb. units)	binding energy (ev)	intensity (arb. units)
	882.98	55455.2	883.48	60075.2	884.08	52555.1
	882.88	55482.7	883.38	60278.5	883.98	52554.8
	882.78	55514.6	883.28	59992.5	883.88	52561.9
	882.68	55694.2	883.18	60246.8	883.78	52565.6
	882.58	55677.7	883.08	60046.5	883.68	52582.7
	882.48	55470.9	882.98	60217.6	883.58	52584
	882.38	55563.2	882.88	60153.7	883.48	52598
	882.28	55608.2	882.78	59913	883.38	52614.9
	882.18	55843.3	882.68	60100.1	883.28	52622.8
	882.08	55776.5	882.58	60132.6	883.18	52643.5
	881.98	55928.6	882.48	60100.2	883.08	52654
	881.88	55872.8	882.38	59903	882.98	52674.9
	881.78	55865.4	882.28	60188.4	882.88	52686.9
	881.68	55643	882.18	60395.4	882.78	52689.5
	881.58	55991.4	882.08	60217.5	882.68	52701.2
	881.48	55780.7	881.98	60534	882.58	52705.6
	881.38	55642.8	881.88	60412.5	882.48	52707.8
	881.28	55829.6	881.78	60263.3	882.38	52710.2
	881.18	55737.1	881.68	60521.7	882.28	52708.8
	881.08	55987	881.58	60362.8	882.18	52703.7
	880.98	55803.7	881.48	60202.9	882.08	52702
	880.88	55839.2	881.38	60366.1	881.98	52700.3
	880.78	55792.3	881.28	60122.3	881.88	52682.7
	880.68	55723.9	881.18	60110.1	881.78	52670.2
	880.58	55758.8	881.08	60181.1	881.68	52664.4
	880.48	56075.3	880.98	60337	881.58	52655
	880.38	55771.4	880.88	60348.9	881.48	52646
	880.28	56038.5	880.78	60407	881.38	52635.5
	880.18	56185.6	880.68	60295.2	881.28	52628.4
	880.08	55881.6	880.58	60300.1	881.18	52629.3
	879.98	55743.3	880.48	60115.5	881.08	52615.3
	879.88	56166.8	880.38	60319.9	880.98	52605.4
	879.78	56150.3	880.28	60528.6	880.88	52600.6
	879.68	55809.1	880.18	60617.7	880.78	52595
	879.58	55610.3	880.08	60248.5	880.68	52595.1
	879.48	55743.2	879.98	60635.8	880.58	52576.2
	879.38	55826.4	879.88	60524.2	880.48	52574
	879.28	55833.7	879.78	60441.6	880.38	52570.2
	879.18	56027.7	879.68	60757.3	880.28	52564
	879.08	55897	879.58	60373.5	880.18	52562.5
	878.98	55650.8	879.48	60523.5	880.08	52565
	878.88	56131.4	879.38	60528.5	879.98	52559.2
	878.78	56120.4	879.28	60514	879.88	52558.3
	878.68	56056.1	879.18	60616	879.78	52548.9
	878.58	55875.5	879.08	60570.1	879.68	52547.3
	878.48	55720.4	878.98	60476.7	879.58	52552.7
	878.38	55964.3	878.88	60394.4	879.48	52554.3
	878.28	56196.7	878.78	60528	879.38	52548.2
	878.18	56091.3	878.68	60097.3	879.28	52555.1
	878.08	55745.4	878.58	60330	879.18	52561
	877.98	55897.7	878.48	60196.1	879.08	52563.8
	877.88	55862.1	878.38	60236.6	878.98	52563
	877.78	55724.5	878.28	60200	878.88	52558.1
	877.68	55965.5	878.18	60428.9	878.78	52571.6
	877.58	56113.9	878.08	60024.1	878.68	52571.6
	877.48	55905.4	877.98	60620.6	878.58	52582.9
	877.38	56034.9	877.88	60636.2	878.48	52579.9
	877.28	55904.3	877.78	60587.9	878.38	52585.5
	877.18	55765.6	877.68	60606.9	878.28	52591.1
	877.08	56244.4	877.58	60279	878.18	52597.3
	876.98	56317.6	877.48	60469.3	878.08	52606
	876.88	56275.5	877.38	60650.1	877.98	52601
	876.78	56096.3	877.28	60685.7	877.88	52610.5
	876.68	56376.6	877.18	60645.3	877.78	52616.8
	876.58	56248.3	877.08	60525.5	877.68	52623.2
	876.48	56267	876.98	60651.3	877.58	52630.6
	876.38	56350.9	876.88	60447.3	877.48	52647.4
	876.28	56455.2	876.78	60578	877.38	52651.6
	876.18	56255.4	876.68	60498.3	877.28	52659.9
	876.08	56235.3	876.58	60376	877.18	52666.3
	875.98	56296.3	876.48	60335.8	877.08	52674.7
	875.88	56280.3	876.38	60511.3	876.98	52677.5
	875.78	56435	876.28	60569.4	876.88	52684.5
	875.68	56637	876.18	60445.6	876.78	52685.9
	875.58	56251.9	876.08	60811.3	876.68	52684.6
	875.48	56366	875.98	60727.1	876.58	52691.1
	875.38	56579.9	875.88	60760.3	876.48	52689.8
	875.28	56673.7	875.78	60842	876.38	52684.9
	875.18	56606.3	875.68	60981.7	876.28	52686
	875.08	56626.1	875.58	60579.2	876.18	52679.7
	874.98	56181.8	875.48	60512.4	876.08	52673
	874.88	56454.2	875.38	60692.4	875.98	52661
	874.78	56442.1	875.28	60831	875.88	52661.7
	874.68	56245.7	875.18	60901.5	875.78	52645.2
	874.58	56300.7	875.08	61051.7	875.68	52646.1
	874.48	56342.7	874.98	60821.1	875.58	52632.3
	874.38	56327.4	874.88	60767.9	875.48	52631.2
	874.28	56565.8	874.78	61002.9	875.38	52630.7
	874.18	56181.6	874.68	60860.3	875.28	52615.5
	874.08	56218.9	874.58	60916	875.18	52613.4
	873.98	56294.4	874.48	60624.3	875.08	52611.7
	873.88	56682.2	874.38	60660.9	874.98	52608.8
	873.78	56684.8	874.28	60852.3	874.88	52605.6
	873.68	56758.4	874.18	60694.2	874.78	52599.4
	873.58	56502.1	874.08	60328.8	874.68	52598.5
	873.48	56626	873.98	60638.5	874.58	52593
	873.38	56451	873.88	60733.9	874.48	52587.9
	873.28	56615	873.78	60743.3	874.38	52591.5
	873.18	56377.9	873.68	60815.5	874.28	52589.5
	873.08	56574.9	873.58	60793.5	874.18	52590.8
	872.98	56476	873.48	60960.8	874.08	52588.9
	872.88	56501.6	873.38	60760.7	873.98	52591.1
	872.78	56497.7	873.28	60778.7	873.88	52592
	872.68	56285.4	873.18	60884.5	873.78	52605.9
	872.58	56359.7	873.08	60750.9	873.68	52615.7
	872.48	56168.7	872.98	60934	873.58	52625.2
	872.38	56551.3	872.88	60955.5	873.48	52630.7
	872.28	56451.1	872.78	61114.7	873.38	52647.2
	872.18	56309.1	872.68	60966.9	873.28	52657.6
	872.08	56499.1	872.58	61061.4	873.18	52673.9
	871.98	56393.2	872.48	60757.2	873.08	52700.6
	871.88	56238.6	872.38	60914.3	872.98	52710.9
	871.78	56783.5	872.28	60643.9	872.88	52734.6
	871.68	56694.9	872.18	60897.2	872.78	52761.2
	871.58	56370.9	872.08	61354.1	872.68	52781.1
	871.48	56606.4	871.98	61164.4	872.58	52794.9
	871.38	56615.4	871.88	60866.8	872.48	52809.2
	871.28	56401.4	871.78	61331	872.38	52831.2
	871.18	56507.1	871.68	60872.4	872.28	52838.4
	871.08	56460.7	871.58	60860.6	872.18	52844.8
	870.98	56574.5	871.48	61083.7	872.08	52847.5
	870.88	56369.2	871.38	61372.7	871.98	52843.3
	870.78	56000.6	871.28	61092.7	871.88	52833.8
	870.68	56328.4	871.18	61219	871.78	52806.2
	870.58	56698.6	871.08	61473.1	871.68	52786.2
	870.48	56405.1	870.98	61223.9	871.58	52753.9
	870.38	56449.5	870.88	61312.3	871.48	52720.8
	870.28	56585.2	870.78	61185.1	871.38	52676.5
	870.18	56314.6	870.68	60635.2	871.28	52645.8
	870.08	56196.7	870.58	60939.2	871.18	52608.8
	869.98	56343.1	870.48	60977.2	871.08	52564.7
	869.88	56011.7	870.38	61174.3	870.98	52531.3
	869.78	56113.7	870.28	61302.6	870.88	52498.2
	869.68	56293.2	870.18	61163.8	870.78	52472
	869.58	56189.1	870.08	60838.5	870.68	52438.2
	869.48	56259.1	869.98	60693.5	870.58	52413.1
	869.38	56217.7	869.88	60805.9	870.48	52400.9
	869.28	56164.1	869.78	60759.6	870.38	52381.7
	869.18	56216.1	869.68	60800.1	870.28	52367.3
	869.08	56422.8	869.58	60883.2	870.18	52365.1
	868.98	56202.4	869.48	60957.7	870.08	52352.5
	868.88	56083.9	869.38	60751.3	869.98	52340
	868.78	56301.9	869.28	60759.8	869.88	52346.4
	868.68	56361.6	869.18	60879.3	869.78	52344.9
	868.58	56210.2	869.08	60637	869.68	52334.9
	868.48	56359.9	868.98	60833.8	869.58	52332.6
	868.38	55972.8	868.88	60601.2	869.48	52335.3
	868.28	56313.3	868.78	60688.5	869.38	52340.2
	868.18	56571.4	868.68	60803.6	869.28	52333.9
	868.08	56174.4	868.58	60925.8	869.18	52329.5
	867.98	56282.6	868.48	60979.6	869.08	52328.8
	867.88	56406.1	868.38	60618.9	868.98	52321
	867.78	56510.1	868.28	60767.3	868.88	52324
	867.68	56167.7	868.18	60983.4	868.78	52321.8
	867.58	56375.5	868.08	60695.5	868.68	52326.8
	867.48	56423.4	867.98	61005.1	868.58	52325.4
	867.38	56309.5	867.88	60738.9	868.48	52330.7
	867.28	56400.7	867.78	60690.5	868.38	52334.5
	867.18	56248.8	867.68	60887.4	868.28	52336.1
	867.08	56056.7	867.58	60894.6	868.18	52333.6
	866.98	56404.3	867.48	60906.5	868.08	52339.4
	866.88	56123.4	867.38	61185.2	867.98	52350.1
	866.78	56524.6	867.28	60914.4	867.88	52342.7
	866.68	56317.9	867.18	61194.4	867.78	52340.7
	866.58	56245.8	867.08	61097.6	867.68	52338.6
	866.48	56304.8	866.98	61071.3	867.58	52337.8
	866.38	56562.2	866.88	60945.7	867.48	52329.4
	866.28	56430.8	866.78	60776.1	867.38	52331.4
	866.18	56411.2	866.68	60874.5	867.28	52328.7
	866.08	56451.7	866.58	61068.8	867.18	52318.2
	865.98	56345.5	866.48	61137.6	867.08	52320
	865.88	56603.9	866.38	61497	866.98	52310.2
	865.78	55893.6	866.28	61187.2	866.88	52315
	865.68	56431.1	866.18	61069.2	866.78	52325.8
	865.58	56304.4	866.08	60948.7	866.68	52332.9
	865.48	56295	865.98	61063.9	866.58	52341.6
	865.38	56251.2	865.88	61035.1	866.48	52350.2
	865.28	56406.9	865.78	60620.4	866.38	52349.9
	865.18	56390.3	865.68	61097.7	866.28	52364.7
	865.08	56425.3	865.58	60909.9	866.18	52377.6
	864.98	56755.5	865.48	60978.5	866.08	52391.6
	864.88	56375.6	865.38	60976.8	865.98	52400.5
	864.78	56396.4	865.28	61258.2	865.88	52406
	864.68	56706	865.18	61160.8	865.78	52420.7
	864.58	56327.4	865.08	61070.3	865.68	52421.8
	864.48	56453.7	864.98	61493.6	865.58	52434.3
	864.38	56377.1	864.88	61345.3	865.48	52440.1
	864.28	56416.7	864.78	61055.9	865.38	52440.7
	864.18	56544	864.68	61472.1	865.28	52447.3
	864.08	56582.4	864.58	61263.1	865.18	52452.2
	863.98	56679.5	864.48	61198.2	865.08	52454.1
	863.88	56702.8	864.38	61253.5	864.98	52450.8
	863.78	56684.2	864.28	61090.7	864.88	52446.4
	863.68	56767	864.18	61100.2	864.78	52445.9
	863.58	56875.7	864.08	61634	864.68	52442.9
	863.48	56666.3	863.98	61413.5	864.58	52442.5
	863.38	56510.8	863.88	61396.7	864.48	52433.7
	863.28	56609.4	863.78	61403.4	864.38	52432.4
	863.18	56473.5	863.68	61421.4	864.28	52424.9
	863.08	56353.1	863.58	61546.7	864.18	52420.8
	862.98	56490.7	863.48	61329.1	864.08	52418.3
	862.88	56340.7	863.38	61323.2	863.98	52414.9
	862.78	56463.4	863.28	61276.2	863.88	52408.6
	862.68	56597.4	863.18	61360.1	863.78	52402.6
	862.58	56556.3	863.08	61148.1	863.68	52404.7
	862.48	56832.3	862.98	61120.2	863.58	52399.7
	862.38	56394.9	862.88	61274.4	863.48	52397.1
	862.28	56651.3	862.78	61084	863.38	52394.4
	862.18	56133.2	862.68	61216.2	863.28	52387.3
	862.08	56561.5	862.58	61470.6	863.18	52381.7
	861.98	56404.2	862.48	61271.4	863.08	52384.1
	861.88	56629.8	862.38	60977.4	862.98	52378.2
	861.78	56724.8	862.28	61277.7	862.88	52374.5
	861.68	56490.4	862.18	61731.7	862.78	52371.7
	861.58	56633.8	862.08	61475.7	862.68	52361.9
	861.48	56704.3	861.98	61061	862.58	52358.2
	861.38	56602.1	861.88	61446	862.48	52367.1
	861.28	56658.3	861.78	61323.1	862.38	52358.3
	861.18	56587.3	861.68	61764.2	862.28	52359.2
	861.08	56707.3	861.58	61400.6	862.18	52365.5
	860.98	56701.3	861.48	61471.6	862.08	52362
	860.88	56786.6	861.38	61259.3	861.98	52361.3
	860.78	56643.1	861.28	61562.7	861.88	52365.3
	860.68	56511.5	861.18	61015.5	861.78	52364.8
	860.58	56516.5	861.08	61391.2	861.68	52376.3
	860.48	56683.9	860.98	61337.3	861.58	52387.2
	860.38	56888.8	860.88	61211.6	861.48	52391.3
	860.28	56758.9	860.78	61620.4	861.38	52406.3
	860.18	56842	860.68	61427.8	861.28	52416.9
	860.08	56862.4	860.58	61401.1	861.18	52433
	859.98	56580.6	860.48	61520.8	861.08	52449.4
	859.88	56943.1	860.38	61646.4	860.98	52470.1
	859.78	57097.7	860.28	61062.9	860.88	52485.1
	859.68	56987.9	860.18	61510.9	860.78	52501.3
	859.58	56811.9	860.08	61466.2	860.68	52515.5
	859.48	57041.8	859.98	61571.9	860.58	52530.6
	859.38	57328.7	859.88	61547.4	860.48	52541.6
	859.28	56868.7	859.78	61598.9	860.38	52558
	859.18	56950.6	859.68	61545	860.28	52569.3
	859.08	57219.3	859.58	61718.7	860.18	52579.6
	858.98	57052	859.48	61775.9	860.08	52589.3
	858.88	56925.2	859.38	61457.9	859.98	52595.5
	858.78	56614.5	859.28	61992.7	859.88	52592.4
	858.68	57052.8	859.18	61877.9	859.78	52596.1
	858.58	56926	859.08	61900.1	859.68	52595
	858.48	56968.9	858.98	61925.6	859.58	52594.4
	858.38	57284.2	858.88	61645.6	859.48	52583.7
	858.28	56753.4	858.78	61711.4	859.38	52571.6
	858.18	56826.8	858.68	61995.6	859.28	52563.6
	858.08	56939.2	858.58	61733.7	859.18	52549.7
	857.98	56722.7	858.48	61742.6	859.08	52535.1
	857.88	56931.2	858.38	61615.5	858.98	52513.3
	857.78	56837.5	858.28	61645.4	858.88	52485.6
	857.68	56973.1	858.18	61783.3	858.78	52472.3
	857.58	56966.6	858.08	61660.7	858.68	52448
	857.48	56964.4	857.98	61707	858.58	52424.7
	857.38	56587.8	857.88	61728.4	858.48	52417
	857.28	56717.7	857.78	61502.8	858.38	52397.6
	857.18	57250.1	857.68	62021.2	858.28	52394.5
	857.08	57311.2	857.58	61562.9	858.18	52381.5
	856.98	56653.4	857.48	61572.7	858.08	52373
	856.88	56873	857.38	61467.8	857.98	52370.8
	856.78	56879.4	857.28	61809.1	857.88	52369.1
	856.68	57244.4	857.18	61631.5	857.78	52366
	856.58	57348.3	857.08	61551	857.68	52366.6
	856.48	56788.4	856.98	61601.6	857.58	52370.3
	856.38	57053	856.88	61465.8	857.48	52376.9
	856.28	57164.9	856.78	61966.6	857.38	52385.4
	856.18	57027.4	856.68	61607.9	857.28	52380.9
	856.08	57059	856.58	61515.9	857.18	52394.5
	855.98	56870.8	856.48	61851.5	857.08	52402.4
	855.88	57232.6	856.38	61920	856.98	52415
	855.78	57154.6	856.28	62198.8	856.88	52422.8
	855.68	57259.8	856.18	61753.7	856.78	52429
	855.58	57021.8	856.08	61861.1	856.68	52447.8
	855.48	57312.7	855.98	61803.6	856.58	52466
	855.38	57221.8	855.88	61802.4	856.48	52494.4
	855.28	57233.7	855.78	62012.9	856.38	52523
	855.18	57269.2	855.68	62087.5	856.28	52557.6
	855.08	57534.6	855.58	62064.2	856.18	52588.8
	854.98	57718.9	855.48	61999	856.08	52644.3
	854.88	57546.8	855.38	61949.2	855.98	52698
	854.78	57442.9	855.28	62166.8	855.88	52756.5
	854.68	57606.5	855.18	62107	855.78	52825.3
	854.58	57573.8	855.08	62293.5	855.68	52898.5
	854.48	57460.7	854.98	62253.4	855.58	52988
	854.38	57759.4	854.88	62298.3	855.48	53065.2
	854.28	57791.1	854.78	62573.9	855.38	53147.2
	854.18	57845.1	854.68	62461	855.28	53225
	854.08	57914.2	854.58	62764.7	855.18	53297.3
	853.98	57881.1	854.48	62748.8	855.08	53346.9
	853.88	57538.7	854.38	62769.7	854.98	53399.8
	853.78	57637.4	854.28	62852	854.88	53443.2
	853.68	57781.5	854.18	62758	854.78	53464.9
	853.58	58153.5	854.08	62533.1	854.68	53460.2
	853.48	58103.9	853.98	63169.7	854.58	53447
	853.38	57506.1	853.88	62894.9	854.48	53408.5
	853.28	57720.7	853.78	62611.4	854.38	53329.2
	853.18	57513.6	853.68	63032.4	854.28	53232.9
	853.08	57655.2	853.58	62913.2	854.18	53106.1
	852.98	57692.6	853.48	62227.4	854.08	52965.3
	852.88	57346.9	853.38	62247	853.98	52834.4
	852.78	57264	853.28	62580.8	853.88	52686.9
	852.68	57548.4	853.18	62276.1	853.78	52565.1
	852.58	56935.3	853.08	62281	853.68	52459.3
	852.48	56770.4	852.98	62250.2	853.58	52364.7
	852.38	57180	852.88	62217.8	853.48	52291.2
	852.28	57343.5	852.78	62094.1	853.38	52234.3
	852.18	56838.6	852.68	61915.5	853.28	52191.6
	852.08	57129.6	852.58	61872.3	853.18	52157.7
	851.98	57092.4	852.48	61754.8	853.08	52134.4
	851.88	56693.1	852.38	61366.2	852.98	52103.6
	851.78	57108.4	852.28	61621.9	852.88	52090.9
	851.68	57222.6	852.18	61983.3	852.78	52074
	851.58	56994.8	852.08	61437	852.68	52065.4
	851.48	57173.3	851.98	61602.5	852.58	52051.9
	851.38	56839.6	851.88	61508.7	852.48	52043.5
	851.28	56985.8	851.78	61454.9	852.38	52039.6
	851.18	56813.6	851.68	61846.5	852.28	52035.3
	851.08	57152.9	851.58	61628.1	852.18	52031.4
	850.98	57104.1	851.48	61753.3	852.08	52020.8
	850.88	57209.5	851.38	61846.8	851.98	52019.5
	850.78	57026.3	851.28	62264.2	851.88	52015.9
	850.68	56973.3	851.18	61476.8	851.78	52014.1
	850.58	57052.7	851.08	61827.2	851.68	52005.3
	850.48	57051.1	850.98	62346	851.58	52006.3
	850.38	56960	850.88	62159.2	851.48	52004.1
	850.28	57129.5	850.78	61577.6	851.38	52002.4
	850.18	56983.4	850.68	61561.2	851.28	51999.6
	850.08	56860	850.58	61983	851.18	52002.1
	849.98	57073.3	850.48	61873.8	851.08	51993.9
	849.88	57230.3	850.38	61570.4	850.98	51994.8
	849.78	56950.3	850.28	61710.4	850.88	51992.1
	849.68	56855.7	850.18	62140.4	850.78	51993.8
	849.58	57175.1	850.08	61861.9	850.68	51991.7
	849.48	56930.8	849.98	61928.5	850.58	51998.9
	849.38	57147.4	849.88	61799.1	850.48	51990.8
	849.28	57182.4	849.78	61729.3	850.38	51989.7
	849.18	57236.4	849.68	61602.6	850.28	51991.8
	849.08	57284.4	849.58	61990	850.18	51991.5
	848.98	57210.6	849.48	61533.6	850.08	51990.7
	848.88	57008.6	849.38	61631.8	849.98	51987
	848.78	57094.8	849.28	61663.2	849.88	51986.2
	848.68	57001	849.18	61776.6	849.78	51994.7
	848.58	57416.9	849.08	62178.9	849.68	51986.6
	848.48	57277.2	848.98	61708.4	849.58	51991.6
	848.38	57129.7	848.88	61836.5	849.48	51991.7
	848.28	57194.1	848.78	61902.7	849.38	51986.8
	848.18	57073.3	848.68	61623.3	849.28	51982.4
	848.08	56932.8	848.58	61631	849.18	51985.6
	847.98	57050	848.48	62017.8	849.08	51991.8
	847.88	57240.5	848.38	62110.5	848.98	51988
	847.78	57446.8	848.28	61877.3	848.88	51986.3
	847.68	57365.9	848.18	61933.1	848.78	51986.2
	847.58	56999.5	848.08	61680.5	848.68	51987.6
	847.48	57222.3	847.98	61812.8	848.58	51990.8
	847.38	57135.8	847.88	61474.6	848.48	51988.4
	847.28	57254.1	847.78	61948.7	848.38	51988.6
	847.18	57436.8	847.68	61934.2	848.28	51985.5
	847.08	57050.3	847.58	61691.3	848.18	51989.3
	846.98	57425.7	847.48	62062.5	848.08	51986.4
	846.88	57221.4	847.38	62344.8	847.98	51984.8
	846.78	57261.5	847.28	61997	847.88	51986.5
	846.68	57432.1	847.18	61898.9	847.78	51992.7
	846.58	57357.6	847.08	62193.8	847.68	51986.5
	846.48	57230.1	846.98	62210.2	847.58	51984.9
	846.38	57492.2	846.88	62278.9	847.48	51985.5
	846.28	57267.1	846.78	61887.1	847.38	51988.3
	846.18	56993.1	846.68	62211.7	847.28	51984.5
	846.08	57400.5	846.58	62394.8	847.18	51985.3
	845.98	57585.3	846.48	62286.2	847.08	51989
	845.88	57443.9	846.38	62077.1	846.98	51979.8
	845.78	57327.7	846.28	61954.4	846.88	51988.9
	845.68	57406.9	846.18	62161.7	846.78	51984.9
	845.58	57430.7	846.08	62078.6	846.68	51992.2
	845.48	57237.7	845.98	62258.9	846.58	51984.5
	845.38	57445.3	845.88	62452.6	846.48	51986.5
	845.28	57596.6	845.78	62167.4	846.38	51985.4
	845.18	57321.8	845.68	62138.3	846.28	51986.8
	845.08	57657.5	845.58	61947	846.18	51990.2
	844.98	57496.5	845.48	62180.2	846.08	51989.7
	844.88	57451.3	845.38	61991.7	845.98	51990.9
	844.78	57495.9	845.28	62063.3	845.88	51981.1
	844.68	57509.4	845.18	62525.7	845.78	51990
	844.58	57204.3	845.08	62252.8	845.68	51984.4
	844.48	57261.1	844.98	62194.6	845.58	51988.1
	844.38	57229.1	844.88	62312.1	845.48	51984.8
	844.28	57270.3	844.78	62242.1	845.38	51986.4
	844.18	57402.4	844.68	62372.3	845.28	51985.6
	844.08	57350.1	844.58	62308.7	845.18	51992.3
	843.98	57579.6	844.48	62208.9	845.08	51981.7
	843.88	57392.5	844.38	61917.8	844.98	51985.9
	843.78	57579.3	844.28	62141.1	844.88	51988.3
	843.68	57574.3	844.18	62153.5	844.78	51989.1
	843.58	57415.3	844.08	62090.9	844.68	51986.9
	843.48	57783.1	843.98	61886.2	844.58	51984.1
	843.38	57482.7	843.88	62284.3	844.48	51984.6
	843.28	57275.9	843.78	62241	844.38	51985.2
	843.18	57296.4	843.68	62261	844.28	51985.4
	843.08	57336.2	843.58	62378	844.18	51985.8
	842.98	57517.6	843.48	62165.4	844.08	51993.3

## Sheet: Fig. 3b
Fig. 3b	0.0N		20.0N		30.0N
	photon energy (ev)	intensity (arb. units)	photon energy (ev)	intensity (arb. units)	photon energy (ev)	intensity (arb. units)
	158	0.14898	158	0.16579	158	0.18929
	158.5	0.14885	158.5	0.16672	158.5	0.18883
	159	0.14896	159	0.16639	159	0.18834
	159.5	0.14757	159.5	0.16606	159.5	0.1875
	160	0.14751	160	0.16608	160	0.18749
	160.5	0.14722	160.5	0.16597	160.5	0.18753
	161	0.14675	161	0.16563	161	0.18699
	161.5	0.14636	161.5	0.16559	161.5	0.18658
	162	0.14601	162	0.16551	162	0.1858
	162.2	0.146	162.2	0.16551	162.2	0.18586
	162.8	0.14512	162.4	0.16562	162.4	0.18585
	163	0.14759	162.6	0.16589	162.6	0.18629
	163.2	0.14898	162.8	0.16633	162.8	0.18765
	163.4	0.14988	163	0.16706	163	0.18838
	163.6	0.15061	163.2	0.16732	163.2	0.18942
	163.8	0.15178	163.4	0.16768	163.4	0.18988
	164	0.15319	163.6	0.16794	163.6	0.19008
	164.2	0.1542	163.8	0.16842	163.8	0.19068
	164.4	0.15499	164	0.16901	164	0.1917
	164.6	0.15512	164.2	0.16967	164.2	0.19228
	164.8	0.15511	164.4	0.17026	164.4	0.19238
	165	0.15499	164.6	0.17032	164.6	0.19233
	165.2	0.15451	164.8	0.17026	164.8	0.19225
	165.4	0.15344	165	0.17053	165	0.19232
	165.6	0.15258	165.2	0.17043	165.2	0.19171
	165.8	0.15143	165.4	0.17067	165.4	0.19119
	166	0.15046	165.6	0.17078	165.6	0.19132
	166.2	0.15021	165.8	0.16998	165.8	0.18995
	166.4	0.14974	166	0.16933	166	0.18939
	166.6	0.14974	166.2	0.16963	166.2	0.18921
	166.8	0.15041	166.4	0.16948	166.4	0.18834
	167	0.15041	166.6	0.16915	166.6	0.18825
	167.2	0.15035	166.8	0.16936	166.8	0.18878
	167.4	0.15045	167	0.16953	167	0.18866
	167.6	0.15093	167.2	0.16964	167.2	0.18857
	167.8	0.15129	167.4	0.16995	167.4	0.18903
	168	0.152	167.6	0.16961	167.6	0.18839
	168.2	0.15349	167.8	0.16977	167.8	0.18708
	168.4	0.15538	168	0.1701	168	0.18791
	168.6	0.15527	168.2	0.17075	168.2	0.18887
	168.8	0.15487	168.4	0.17105	168.4	0.18941
	169	0.15439	168.6	0.17145	168.6	0.18996
	169.2	0.15422	168.8	0.17085	168.8	0.18851
	169.4	0.15439	169	0.17053	169	0.18882
	169.6	0.15426	169.2	0.17048	169.2	0.18871
	169.8	0.15401	169.4	0.17071	169.4	0.18929
	170	0.15349	169.6	0.17079	169.6	0.18996
	170.2	0.1532	169.8	0.17059	169.8	0.18945
	170.4	0.15291	170	0.17066	170	0.18891
	170.6	0.15256	170.2	0.17031	170.2	0.18885
	170.8	0.15282	170.4	0.1699	170.4	0.18736
	171	0.15358	170.6	0.1698	170.6	0.18816
	171.2	0.15436	170.8	0.16985	170.8	0.18771
	171.4	0.15473	171	0.16999	171	0.18766
	171.6	0.15551	171.2	0.17017	171.2	0.188
	171.8	0.15634	171.4	0.17044	171.4	0.18825
	172	0.15739	171.6	0.17068	171.6	0.18873
	172.2	0.15857	171.8	0.17086	171.8	0.189
	172.4	0.15981	172	0.17109	172	0.18955
	172.6	0.16125	172.2	0.17144	172.2	0.18993
	172.8	0.16275	172.4	0.17193	172.4	0.19066
	173	0.16444	172.6	0.17247	172.6	0.19058
	173.2	0.16574	172.8	0.173	172.8	0.19224
	173.4	0.1668	173	0.17341	173	0.19292
	173.6	0.16781	173.2	0.17389	173.2	0.19405
	173.8	0.16835	173.4	0.17411	173.4	0.1942
	174	0.16884	173.6	0.1745	173.6	0.1951
	174.2	0.16901	173.8	0.17463	173.8	0.19577
	174.4	0.16954	174	0.17498	174	0.19542
	174.6	0.16928	174.2	0.17513	174.2	0.19516
	174.8	0.16901	174.4	0.17523	174.4	0.19557
	175	0.16868	174.6	0.1754	174.6	0.1952
	175.2	0.16824	174.8	0.17555	174.8	0.19576
	175.4	0.16737	175	0.17549	175	0.19618
	175.6	0.16599	175.2	0.17563	175.2	0.19583
	175.8	0.16455	175.4	0.17539	175.4	0.19576
	176	0.16425	175.6	0.17488	175.6	0.19502
	176.2	0.16365	175.8	0.17456	175.8	0.19439
	176.4	0.16279	176	0.17493	176	0.19368
	176.6	0.16215	176.2	0.17446	176.2	0.19352
	176.8	0.16155	176.4	0.17446	176.4	0.19336
	177	0.16139	176.6	0.1744	176.6	0.19323
	177.2	0.16048	176.8	0.17437	176.8	0.19288
	177.4	0.16008	177	0.17441	177	0.19317
	177.6	0.15941	177.2	0.17407	177.2	0.19218
	177.8	0.15947	177.4	0.174	177.4	0.19166
	178	0.15929	177.6	0.17372	177.6	0.19117
	178.2	0.15928	177.8	0.17373	177.8	0.19112
	178.4	0.15901	178	0.17369	178	0.1913
	178.6	0.1589	178.2	0.17383	178.2	0.19045
	178.8	0.15905	178.4	0.17362	178.4	0.19022
	179	0.15922	178.6	0.17374	178.6	0.19003
	179.2	0.15932	178.8	0.17353	178.8	0.19026
	179.4	0.15952	179	0.17387	179	0.18961
	179.6	0.15943	179.2	0.17398	179.2	0.19023
	179.8	0.15956	179.4	0.17402	179.4	0.19012
	180	0.15972	179.6	0.17427	179.6	0.19018
			179.8	0.17426	179.8	0.18982
			180	0.17421	180	0.18964

## Sheet: Fig. 3c
Fig. 3c
	NiPS3 UNSs		20.0N
	energy (ev)	intensity (arb. units)	energy (ev)	intensity (arb. units)
	830	89.2121	830	259.285
	830.5	89.4337	830.05	258.113
	831	85.6689	830.1	258.052
	831.5	85.848	830.15	257.368
	832	87.3457	830.2	256.787
	832.5	91.0572	830.25	258.684
	833	90.5458	830.3	258.137
	833.5	84.8522	830.35	259.59
	834	84.8311	830.4	261.556
	834.5	86.4088	830.45	257.632
	835	87.6912	830.5	258.632
	835.5	87.832	830.55	259.029
	836	82.4254	830.6	259.102
	836.5	85.9346	830.65	260.5
	837	87.3879	830.7	256.984
	837.5	87.1463	830.75	257.905
	838	83.4768	830.8	257.614
	838.5	83.8249	830.85	258.117
	839	82.2403	830.9	257.924
	839.5	82.8193	830.95	259.4
	840	78.9447	831	257.105
	840.5	81.332	831.05	257.329
	841	84.1849	831.1	258.893
	841.5	83.2499	831.15	257.967
	842	82.3597	831.2	257.134
	842.5	81.146	831.25	258.053
	843	76.0306	831.3	257.652
	843.5	74.0429	831.35	257.998
	844	71.4724	831.4	258.018
	844.5	78.2796	831.45	257.916
	845	82.6436	831.5	257.694
	845.5	80.4231	831.55	258.608
	846	81.0177	831.6	258.728
	846.5	80.8338	831.65	258.072
	847	81.6573	831.7	257.577
	847.5	83.2236	831.75	260.058
	848	84.8248	831.8	260.418
	848.5	81.5729	831.85	259.097
	849	84.811	831.9	258.777
	849.5	87.4103	831.95	258.02
	850	86.5482	832	258.665
	850.5	86.6434	832.05	258.348
	851	90.2832	832.1	258.297
	851.5	94.6769	832.15	258.25
	852	104.296	832.2	258.01
	852.5	116.531	832.25	257.467
	853	129.059	832.3	258.175
	853.5	142.732	832.35	256.578
	854	157.826	832.4	257.681
	854.5	155.991	832.45	257.653
	855	144.035	832.5	258.697
	855.5	125.883	832.55	259.163
	856	116.936	832.6	258.594
	856.5	110.329	832.65	257.327
	857	101.695	832.7	256.853
	857.5	99.1213	832.75	257.131
	858	94.5264	832.8	258.031
	858.5	94.4301	832.85	256.931
	859	99.9108	832.9	255.86
	859.5	98.1961	832.95	256.442
	860	95.9759	833	257.694
	860.5	93.5573	833.05	256.822
	861	92.8084	833.1	258.368
	861.5	90.1705	833.15	256.601
	862	90.6799	833.2	256.485
	862.5	89.3919	833.25	257.268
	863	93.8422	833.3	258.024
	863.5	95.5207	833.35	258.59
	864	91.5957	833.4	257.282
	864.5	91.0893	833.45	258.379
	865	93.4902	833.5	258.253
	865.5	89.9376	833.55	260.603
	866	86.2636	833.6	260.576
	866.5	86.9022	833.65	258.832
	867	84.4751	833.7	257.824
	867.5	87.6357	833.75	259.904
	868	89.4437	833.8	259.534
	868.5	92.689	833.85	260.636
	869	99.909	833.9	259.788
	869.5	100.139	833.95	258.346
	870	104.054	834	256.515
	870.5	102.58	834.05	258.918
	871	106.077	834.1	258.807
	871.5	111.915	834.15	259.325
	872	112.231	834.2	258.27
	872.5	105.228	834.25	257.839
	873	103.015	834.3	257.98
	873.5	99.9585	834.35	257.718
	874	98.1675	834.4	257.594
	874.5	96.1188	834.45	258.433
	875	102.637	834.5	256.919
	875.5	97.8984	834.55	258.539
	876	98.341	834.6	259.436
	876.5	98.988	834.65	257.833
	877	103.076	834.7	259.004
	877.5	99.2374	834.75	257.926
	878	97.1543	834.8	257.847
	878.5	101.277	834.85	256.967
	879	101.686	834.9	256.141
	879.5	97.9128	834.95	257.694
	880	93.66	835	256.167
	880.5	95.1525	835.05	258.759
	881	96.2504	835.1	260.228
	881.5	93.255	835.15	258.539
	882	91.32	835.2	256.802
	882.5	97.9977	835.25	257.992
	883	98.7651	835.3	257.31
	883.5	94.7823	835.35	258.683
	884	92.4169	835.4	256.742
	884.5	91.4397	835.45	258.796
	885	92.3456	835.5	257.972
	885.5	90.224	835.55	258.879
	886	91.7867	835.6	257.616
	886.5	89.1782	835.65	256.866
	887	90.0954	835.7	257.52
	887.5	96.0563	835.75	256.956
	888	100.136	835.8	258.169
	888.5	98.1535	835.85	259.132
	889	97.5396	835.9	258.084
	889.5	93.0142	835.95	258.675
	890	92.1073	836	259.232
			836.05	257.452
			836.1	257.335
			836.15	257.651
			836.2	257.757
			836.25	258.361
			836.3	257.231
			836.35	258.249
			836.4	257.683
			836.45	256.895
			836.5	258.597
			836.55	257.537
			836.6	257.684
			836.65	256.051
			836.7	257.136
			836.75	256.125
			836.8	256.795
			836.85	256.375
			836.9	256.052
			836.95	257.106
			837	259.973
			837.05	257.807
			837.1	259.164
			837.15	258.899
			837.2	258.239
			837.25	259.189
			837.3	257.802
			837.35	257.013
			837.4	256.154
			837.45	257.026
			837.5	257.932
			837.55	258.26
			837.6	258.987
			837.65	258.831
			837.7	257.365
			837.75	258.517
			837.8	259.52
			837.85	258.559
			837.9	259.237
			837.95	257.978
			838	257.157
			838.05	257.607
			838.1	255.981
			838.15	256.139
			838.2	255.25
			838.25	256.775
			838.3	257.244
			838.35	257.112
			838.4	256.698
			838.45	257.05
			838.5	257.134
			838.55	257.138
			838.6	256.46
			838.65	257.358
			838.7	256.871
			838.75	255.773
			838.8	256.079
			838.85	257.24
			838.9	256.836
			838.95	258.036
			839	257.707
			839.05	257.346
			839.1	257.798
			839.15	257.874
			839.2	256.719
			839.25	255.745
			839.3	254.415
			839.35	254.084
			839.4	255.787
			839.45	258.458
			839.5	257.879
			839.55	257.017
			839.6	256.161
			839.65	256.647
			839.7	257.119
			839.75	257.142
			839.8	258.249
			839.85	257.6
			839.9	256.799
			839.95	257.574
			840	258.133
			840.05	257.596
			840.1	258.432
			840.15	259.498
			840.2	259.356
			840.25	259.707
			840.3	258.284
			840.35	258.585
			840.4	258.107
			840.45	258.219
			840.5	258.074
			840.55	258.543
			840.6	256.711
			840.65	256.573
			840.7	257.037
			840.75	258.873
			840.8	259.494
			840.85	257.345
			840.9	258.448
			840.95	259.167
			841	258.351
			841.05	258.554
			841.1	257.808
			841.15	257.719
			841.2	257.844
			841.25	256.585
			841.3	257.757
			841.35	256.481
			841.4	255.96
			841.45	257.131
			841.5	257.543
			841.55	257.586
			841.6	257.173
			841.65	257.244
			841.7	256.98
			841.75	256.037
			841.8	256.203
			841.85	256.472
			841.9	256.189
			841.95	256.474
			842	258.245
			842.05	257.766
			842.1	257.703
			842.15	257.323
			842.2	258.666
			842.25	259.058
			842.3	258.849
			842.35	258.016
			842.4	256.175
			842.45	257.075
			842.5	255.672
			842.55	258.123
			842.6	258.262
			842.65	258.807
			842.7	257.524
			842.75	256.165
			842.8	256.944
			842.85	256.932
			842.9	257.538
			842.95	257.921
			843	256.458
			843.05	257.264
			843.1	258.157
			843.15	257.171
			843.2	256.922
			843.25	257.841
			843.3	257.289
			843.35	258.249
			843.4	257.239
			843.45	257.486
			843.5	257.165
			843.55	257.462
			843.6	258.123
			843.65	257.355
			843.7	256.6
			843.75	256.335
			843.8	256.022
			843.85	256.408
			843.9	258.704
			843.95	257.467
			844	258.729
			844.05	259.305
			844.1	258.995
			844.15	258.103
			844.2	258.287
			844.25	257.937
			844.3	256.329
			844.35	258.111
			844.4	257.609
			844.45	258.064
			844.5	256.943
			844.55	256.606
			844.6	256.584
			844.65	256.207
			844.7	257.542
			844.75	258.569
			844.8	258.832
			844.85	258.444
			844.9	259.322
			844.95	257.707
			845	258.335
			845.05	256.47
			845.1	256.494
			845.15	256.946
			845.2	257.224
			845.25	256.561
			845.3	256.779
			845.35	256.223
			845.4	257.264
			845.45	256.644
			845.5	256.659
			845.55	257.222
			845.6	255.881
			845.65	256.445
			845.7	256.22
			845.75	257.114
			845.8	256.223
			845.85	255.475
			845.9	255.586
			845.95	256.178
			846	257.004
			846.05	256.187
			846.1	256.949
			846.15	256.386
			846.2	256.278
			846.25	256.007
			846.3	255.674
			846.35	255.856
			846.4	256.447
			846.45	257.143
			846.5	257.275
			846.55	258.469
			846.6	257.296
			846.65	256.509
			846.7	257.213
			846.75	257.781
			846.8	257.269
			846.85	258.902
			846.9	257.922
			846.95	256.72
			847	258.073
			847.05	258.19
			847.1	257.715
			847.15	257.883
			847.2	258.963
			847.25	258.73
			847.3	257.758
			847.35	256.077
			847.4	258.174
			847.45	257.651
			847.5	257.456
			847.55	260.317
			847.6	257.258
			847.65	259.214
			847.7	257.553
			847.75	256.046
			847.8	257.569
			847.85	257.431
			847.9	257.877
			847.95	257.898
			848	256.293
			848.05	256.526
			848.1	259.289
			848.15	260.127
			848.2	259.729
			848.25	259.505
			848.3	256.019
			848.35	256.592
			848.4	257.7
			848.45	258.306
			848.5	257.406
			848.55	256.492
			848.6	258.448
			848.65	256.533
			848.7	256.778
			848.75	255.174
			848.8	256.037
			848.85	255.686
			848.9	255.814
			848.95	256.656
			849	256.93
			849.05	257.845
			849.1	259.069
			849.15	258.663
			849.2	256.961
			849.25	257.676
			849.3	255.724
			849.35	257.453
			849.4	258.47
			849.45	257.97
			849.5	259.952
			849.55	260.723
			849.6	260.553
			849.65	260.32
			849.7	259.67
			849.75	260.516
			849.8	258.6
			849.85	256.365
			849.9	259.292
			849.95	260.287
			850	260.499
			850.05	261.467
			850.1	261.144
			850.15	262.17
			850.2	262.098
			850.25	263.444
			850.3	262.069
			850.35	262.501
			850.4	262.469
			850.45	262.891
			850.5	265.777
			850.55	267.802
			850.6	268.476
			850.65	267.036
			850.7	268.723
			850.75	269.596
			850.8	268.173
			850.85	267.877
			850.9	269.136
			850.95	270.643
			851	270.135
			851.05	273.374
			851.1	274.8
			851.15	275.113
			851.2	274.659
			851.25	278.224
			851.3	277.344
			851.35	275.787
			851.4	274.011
			851.45	277.238
			851.5	278.348
			851.55	279.355
			851.6	279.782
			851.65	280.694
			851.7	277.85
			851.75	277.535
			851.8	277.586
			851.85	277.735
			851.9	278.211
			851.95	273.483
			852	273.697
			852.05	274.377
			852.1	276.098
			852.15	273.77
			852.2	270.055
			852.25	269.681
			852.3	269.995
			852.35	270.777
			852.4	270.437
			852.45	271.199
			852.5	272.417
			852.55	269.661
			852.6	269.021
			852.65	268.241
			852.7	267.124
			852.75	269.277
			852.8	268.267
			852.85	267.604
			852.9	265.985
			852.95	264.592
			853	264.637
			853.05	265.151
			853.1	266.215
			853.15	263.57
			853.2	265.911
			853.25	262.235
			853.3	262.417
			853.35	261.858
			853.4	262.548
			853.45	264.708
			853.5	264.555
			853.55	263.601
			853.6	263.593
			853.65	262.574
			853.7	262.997
			853.75	263.376
			853.8	262.782
			853.85	262.451
			853.9	263.979
			853.95	263.139
			854	262.885
			854.05	260.547
			854.1	260.141
			854.15	260.099
			854.2	262.136
			854.25	260.823
			854.3	260.443
			854.35	261.798
			854.4	261.393
			854.45	261.86
			854.5	262.007
			854.55	262.89
			854.6	261.086
			854.65	260.553
			854.7	262.192
			854.75	261.31
			854.8	260.911
			854.85	260.694
			854.9	261.941
			854.95	262.894
			855	261.2
			855.05	261.064
			855.1	260.25
			855.15	260.406
			855.2	259.295
			855.25	261.36
			855.3	261.829
			855.35	261.167
			855.4	261.756
			855.45	262.143
			855.5	262.05
			855.55	260.279
			855.6	259.169
			855.65	262.542
			855.7	263.424
			855.75	261.812
			855.8	261.364
			855.85	262.198
			855.9	262.424
			855.95	261.379
			856	260.562
			856.05	260.053
			856.1	260.558
			856.15	261.653
			856.2	263.62
			856.25	261.019
			856.3	260.828
			856.35	261.347
			856.4	262.602
			856.45	261.636
			856.5	262.98
			856.55	263.232
			856.6	261.063
			856.65	261.907
			856.7	260.524
			856.75	260.756
			856.8	259.977
			856.85	260.717
			856.9	259.89
			856.95	261.558
			857	261
			857.05	261.077
			857.1	260.454
			857.15	259.302
			857.2	259.044
			857.25	258.541
			857.3	260.955
			857.35	261.124
			857.4	261.341
			857.45	260.123
			857.5	260.772
			857.55	260.786
			857.6	260.714
			857.65	260.348
			857.7	260.279
			857.75	260.349
			857.8	260.747
			857.85	261.142
			857.9	259.768
			857.95	260.13
			858	260.593
			858.05	261.174
			858.1	263.052
			858.15	261.016
			858.2	262.852
			858.25	261.607
			858.3	260.339
			858.35	260.633
			858.4	262.201
			858.45	261.596
			858.5	260.259
			858.55	259.63
			858.6	260.377
			858.65	261.992
			858.7	260.429
			858.75	261.497
			858.8	260.39
			858.85	260.463
			858.9	260.176
			858.95	259.016
			859	259.318
			859.05	258.619
			859.1	259.604
			859.15	262.621
			859.2	260.946
			859.25	259.684
			859.3	261.688
			859.35	261.799
			859.4	262.153
			859.45	261.895
			859.5	262.216
			859.55	259.071
			859.6	260.298
			859.65	259.504
			859.7	258.792
			859.75	259.328
			859.8	258.616
			859.85	259.226
			859.9	259.508
			859.95	259.696
			860	259.075
			860.05	261.19
			860.1	259.586
			860.15	259.738
			860.2	258.122
			860.25	259.424
			860.3	258.914
			860.35	260.99
			860.4	260.62
			860.45	260.34
			860.5	259.506
			860.55	259.526
			860.6	261.002
			860.65	259.276
			860.7	257.967
			860.75	258.318
			860.8	260.494
			860.85	261.544
			860.9	259.831
			860.95	258.988
			861	260.116
			861.05	261.011
			861.1	259.596
			861.15	260.26
			861.2	260.88
			861.25	259.702
			861.3	260.169
			861.35	260.259
			861.4	259.394
			861.45	259.763
			861.5	259.527
			861.55	258.889
			861.6	260.174
			861.65	260.708
			861.7	259.896
			861.75	259.759
			861.8	261.223
			861.85	261.006
			861.9	259.889
			861.95	260.305
			862	261.346
			862.05	260.323
			862.1	259.847
			862.15	261.311
			862.2	260.363
			862.25	259.318
			862.3	259.705
			862.35	259.844
			862.4	260.517
			862.45	261.256
			862.5	260.184
			862.55	259.195
			862.6	258.128
			862.65	259.422
			862.7	259.267
			862.75	259.482
			862.8	259.715
			862.85	258.162
			862.9	257.89
			862.95	258.144
			863	257.11
			863.05	257.453
			863.1	257.529
			863.15	261.067
			863.2	258.556
			863.25	258.796
			863.3	258.935
			863.35	259.543
			863.4	259.96
			863.45	260.541
			863.5	260.553
			863.55	261.297
			863.6	261.614
			863.65	262.184
			863.7	260.538
			863.75	259.797
			863.8	260.615
			863.85	259.624
			863.9	259.546
			863.95	258.803
			864	260.194
			864.05	260.255
			864.1	260.594
			864.15	259.538
			864.2	258.662
			864.25	258.401
			864.3	258.497
			864.35	258.273
			864.4	259.973
			864.45	258.001
			864.5	258.498
			864.55	261.385
			864.6	262.493
			864.65	261.851
			864.7	263.03
			864.75	260.823
			864.8	259.949
			864.85	260.225
			864.9	260.797
			864.95	260.509
			865	259.777
			865.05	259.92
			865.1	259.829
			865.15	260.11
			865.2	259.195
			865.25	259.995
			865.3	258.494
			865.35	258.819
			865.4	260.281
			865.45	258.974
			865.5	259.927
			865.55	260.094
			865.6	260.604
			865.65	259.427
			865.7	259.982
			865.75	257.78
			865.8	259.219
			865.85	258.702
			865.9	258.611
			865.95	260.19
			866	259.754
			866.05	260.24
			866.1	259.182
			866.15	259.369
			866.2	260.082
			866.25	259.511
			866.3	258.959
			866.35	260.714
			866.4	261.05
			866.45	260.481
			866.5	260.648
			866.55	258.994
			866.6	260.107
			866.65	259.86
			866.7	258.417
			866.75	258.49
			866.8	259.427
			866.85	260.058
			866.9	260.397
			866.95	258.502
			867	258.656
			867.05	261.117
			867.1	259.694
			867.15	259.996
			867.2	259.343
			867.25	259.108
			867.3	259.633
			867.35	259.637
			867.4	259.647
			867.45	260.068
			867.5	259.442
			867.55	260.17
			867.6	261.437
			867.65	260.5
			867.7	262.013
			867.75	262.257
			867.8	261.485
			867.85	260.512
			867.9	261.938
			867.95	260.027
			868	260.407
			868.05	261.291
			868.1	262.151
			868.15	262.978
			868.2	260.933
			868.25	261.126
			868.3	262.958
			868.35	263.66
			868.4	262.794
			868.45	263.637
			868.5	264.319
			868.55	265.701
			868.6	265.114
			868.65	266.784
			868.7	265.648
			868.75	264.029
			868.8	263.822
			868.85	263.862
			868.9	265.762
			868.95	264.962
			869	264.845
			869.05	263.782
			869.1	262.829
			869.15	263.672
			869.2	263.742
			869.25	263.697
			869.3	262.755
			869.35	262.643
			869.4	264.31
			869.45	264.583
			869.5	263.571
			869.55	263.698
			869.6	264.747
			869.65	266.643
			869.7	264.901
			869.75	265.529
			869.8	265.467
			869.85	264.393
			869.9	263.145
			869.95	266.276
			870	265.206
			870.05	263.875
			870.1	263.299
			870.15	263.884
			870.2	262.034
			870.25	261.488
			870.3	261.551
			870.35	262.709
			870.4	263.618
			870.45	263.842
			870.5	264.532
			870.55	264.113
			870.6	263.117
			870.65	262.528
			870.7	261.635
			870.75	263.576
			870.8	263.128
			870.85	261.326
			870.9	263.355
			870.95	262.691
			871	261.026
			871.05	261.51
			871.1	262.612
			871.15	262.446
			871.2	263.095
			871.25	260.697
			871.3	262.529
			871.35	262.204
			871.4	262.46
			871.45	262.641
			871.5	262.206
			871.55	261.028
			871.6	261.51
			871.65	262.094
			871.7	262.329
			871.75	260.669
			871.8	261.831
			871.85	263.522
			871.9	262.97
			871.95	262.124
			872	262.291
			872.05	263.282
			872.1	261.443
			872.15	261.755
			872.2	263.524
			872.25	260.956
			872.3	262.748
			872.35	262.136
			872.4	261.6
			872.45	262.474
			872.5	262.244
			872.55	264.123
			872.6	262.102
			872.65	262.451
			872.7	261.672
			872.75	260.047
			872.8	260.038
			872.85	261.474
			872.9	263.54
			872.95	263.013
			873	262.266
			873.05	263.019
			873.1	261.131
			873.15	261.991
			873.2	261.92
			873.25	260.015
			873.3	261.122
			873.35	262.305
			873.4	263.113
			873.45	262.422
			873.5	261.481
			873.55	262.745
			873.6	261.758
			873.65	259.037
			873.7	262.51
			873.75	260.116
			873.8	260.804
			873.85	262.176
			873.9	260.8
			873.95	260.165
			874	262.014
			874.05	261.951
			874.1	262.467
			874.15	262.633
			874.2	260.555
			874.25	261.476
			874.3	261.947
			874.35	260.849
			874.4	260.189
			874.45	260.614
			874.5	258.706
			874.55	260.887
			874.6	260.518
			874.65	261.691
			874.7	261.412
			874.75	259.491
			874.8	259.774
			874.85	260.224
			874.9	260.622
			874.95	261.296
			875	262.351
			875.05	262.575
			875.1	261.823
			875.15	261.876
			875.2	260.675
			875.25	261.85
			875.3	261.849
			875.35	260.203
			875.4	261.523
			875.45	261.814
			875.5	261.605
			875.55	261.713
			875.6	261.943
			875.65	262.932
			875.7	261.732
			875.75	260.114
			875.8	260.399
			875.85	261.126
			875.9	262.395
			875.95	261.346
			876	261.345
			876.05	260.45
			876.1	262.177
			876.15	259.974
			876.2	258.648
			876.25	258.776
			876.3	258.054
			876.35	261.263
			876.4	260.869
			876.45	259.121
			876.5	259.934
			876.55	260.964
			876.6	259.805
			876.65	259.994
			876.7	259.546
			876.75	259.157
			876.8	259.182
			876.85	260.792
			876.9	261.308
			876.95	262.345
			877	261.522
			877.05	261.726
			877.1	262.245
			877.15	261.194
			877.2	260.745
			877.25	261.155
			877.3	260.9
			877.35	261.894
			877.4	260.925
			877.45	260.68
			877.5	260.252
			877.55	260.659
			877.6	261.307
			877.65	262.466
			877.7	260.171
			877.75	261.616
			877.8	260.79
			877.85	261.441
			877.9	260.518
			877.95	259.558
			878	260.118
			878.05	261.144
			878.1	262.048
			878.15	263.467
			878.2	261.553
			878.25	261.605
			878.3	262.166
			878.35	262.153
			878.4	261.875
			878.45	263.011
			878.5	263.089
			878.55	262.607
			878.6	261.446
			878.65	261.736
			878.7	260.575
			878.75	261.226
			878.8	261.186
			878.85	261.991
			878.9	260.541
			878.95	262.381
			879	261.951
			879.05	264.639
			879.1	260.249
			879.15	259.939
			879.2	261.48
			879.25	261.846
			879.3	262.642
			879.35	261.803
			879.4	261.54
			879.45	261.531
			879.5	262.266
			879.55	260.931
			879.6	261.88
			879.65	261.13
			879.7	260.584
			879.75	262.083
			879.8	262.539
			879.85	263.56
			879.9	262.967
			879.95	262.864
			880	263.077
			880.05	262.884
			880.1	260.939
			880.15	260.779
			880.2	262.571
			880.25	262.972
			880.3	261.684
			880.35	262.343
			880.4	262.619
			880.45	260.868
			880.5	261.158
			880.55	260.916
			880.6	261.419
			880.65	259.534
			880.7	259.83
			880.75	261.804
			880.8	261.52
			880.85	262.674
			880.9	262.137
			880.95	260.826
			881	260.124
			881.05	260.259
			881.1	260.347
			881.15	261.394
			881.2	262.595
			881.25	262.873
			881.3	260.161
			881.35	260.096
			881.4	261.57
			881.45	261.879
			881.5	263.03
			881.55	261.088
			881.6	261.196
			881.65	261.514
			881.7	261.464
			881.75	260.786
			881.8	262.278
			881.85	263.681
			881.9	261.376
			881.95	260.905
			882	262.841
			882.05	261.575
			882.1	261.226
			882.15	259.96
			882.2	260.799
			882.25	260.537
			882.3	261.49
			882.35	260.14
			882.4	259.409
			882.45	259.394
			882.5	260.733
			882.55	260.313
			882.6	260.14
			882.65	261.309
			882.7	259.714
			882.75	261.315
			882.8	262.2
			882.85	261.279
			882.9	261.234
			882.95	260.961
			883	261.085
			883.05	258.849
			883.1	260.581
			883.15	260.953
			883.2	259.867
			883.25	260.16
			883.3	261.536
			883.35	261.645
			883.4	263.775
			883.45	261.64
			883.5	263.655
			883.55	262.897
			883.6	261.786
			883.65	262.379
			883.7	261.5
			883.75	262.232
			883.8	262.945
			883.85	263.061
			883.9	260.534
			883.95	261.139
			884	261.487
			884.05	259.406
			884.1	259.91
			884.15	258.901
			884.2	259.697
			884.25	260.075
			884.3	259.323
			884.35	258.796
			884.4	260.72
			884.45	259.599
			884.5	260.898
			884.55	263.373
			884.6	261.832
			884.65	262.475
			884.7	260.821
			884.75	260.83
			884.8	260.435
			884.85	261.814
			884.9	260.128
			884.95	260.434
			885	262.298
			885.05	260.729
			885.1	260.643
			885.15	259.715
			885.2	260.582
			885.25	262.336
			885.3	260.334
			885.35	258.9
			885.4	260.31
			885.45	261.115
			885.5	263.468
			885.55	262.829
			885.6	262.123
			885.65	260.759
			885.7	259.195
			885.75	261.328
			885.8	260.632
			885.85	260.171
			885.9	260.627
			885.95	260.574
			886	260.082
			886.05	260.166
			886.1	260.539
			886.15	261.634
			886.2	262.895
			886.25	261.284
			886.3	261.024
			886.35	261.204
			886.4	261.079
			886.45	259.121
			886.5	260.319
			886.55	261.184
			886.6	261.553
			886.65	262.394
			886.7	260.883
			886.75	261.643
			886.8	261.619
			886.85	261.847
			886.9	263.798
			886.95	261.674
			887	261.993
			887.05	260.647
			887.1	261.607
			887.15	261.666
			887.2	261.484
			887.25	262.353
			887.3	263.257
			887.35	262.795
			887.4	261.279
			887.45	264.091
			887.5	262.67
			887.55	263.731
			887.6	261.331
			887.65	261.955
			887.7	260.223
			887.75	263.656
			887.8	263.093
			887.85	263.214
			887.9	263.554
			887.95	262.836
			888	259.658
			888.05	260.224
			888.1	259.262
			888.15	261.658
			888.2	261.951
			888.25	260.679
			888.3	259.762
			888.35	259.532
			888.4	260.171
			888.45	261.328
			888.5	261.593
			888.55	259.751
			888.6	260.422
			888.65	261.542
			888.7	261.379
			888.75	260.745
			888.8	261.131
			888.85	262.006
			888.9	261.192
			888.95	262.791
			889	262.314
			889.05	261.587
			889.1	261.283
			889.15	261.867
			889.2	262.429
			889.25	262.043
			889.3	262.272
			889.35	260.303
			889.4	258.827
			889.45	258.499
			889.5	260.207
			889.55	258.856
			889.6	258.627
			889.65	261.578
			889.7	261.602
			889.75	261.025
			889.8	262.024
			889.85	262.606
			889.9	261.132
			889.95	259.823
			890	261.831

## Sheet: Fig. 3d
Fig. 3d
	z axis direction	electrostatic potential (ev)
	1	2.17716
	2	1.92537
	3	1.61561
	4	1.17606
	5	0.57534
	6	-0.18419
	7	-1.06934
	8	-2.03476
	9	-3.02854
	10	-4.00295
	11	-4.91477
	12	-5.72978
	13	-6.42001
	14	-6.96534
	15	-7.35088
	16	-7.5691
	17	-7.61852
	18	-7.50496
	19	-7.24069
	20	-6.84556
	21	-6.34546
	22	-5.77171
	23	-5.1696
	24	-4.56694
	25	-3.98668
	26	-3.47047
	27	-3.05965
	28	-2.78931
	29	-2.66395
	30	-2.65374
	31	-2.68621
	32	-2.71427
	33	-2.75544
	34	-2.80368
	35	-2.85265
	36	-2.89679
	37	-2.93341
	38	-2.9598
	39	-2.9758
	40	-2.98081
	41	-2.97711
	42	-2.96628
	43	-2.95393
	44	-2.94453
	45	-2.94755
	46	-2.94514
	47	-2.96939
	48	-3.09745
	49	-3.36656
	50	-3.77981
	51	-4.3066
	52	-4.90772
	53	-5.54194
	54	-6.18491
	55	-6.81496
	56	-7.38973
	57	-7.87742
	58	-8.25447
	59	-8.50173
	60	-8.60842
	61	-8.56976
	62	-8.38864
	63	-8.07427
	64	-7.64351
	65	-7.1195
	66	-6.53029
	67	-5.91829
	68	-5.31209
	69	-4.73083
	70	-4.21383
	71	-3.80077
	72	-3.52732
	73	-3.39987
	74	-3.39162
	75	-3.43204
	76	-3.46737
	77	-3.51231
	78	-3.56391
	79	-3.61368
	80	-3.65717
	81	-3.68981
	82	-3.70995
	83	-3.71535
	84	-3.70661
	85	-3.68332
	86	-3.64857
	87	-3.6041
	88	-3.55674
	89	-3.51082
	90	-3.47899
	91	-3.44845
	92	-3.43292
	93	-3.50937
	94	-3.72387
	95	-4.08629
	96	-4.57489
	97	-5.15809
	98	-5.80624
	99	-6.49516
	100	-7.17361
	101	-7.80107
	102	-8.34499
	103	-8.77997
	104	-9.0867
	105	-9.2539
	106	-9.27595
	107	-9.15565
	108	-8.90108
	109	-8.52966
	110	-8.0605
	111	-7.52789
	112	-6.95635
	113	-6.35683
	114	-5.76108
	115	-5.2116
	116	-4.75599
	117	-4.43155
	118	-4.25292
	119	-4.19879
	120	-4.20902
	121	-4.21548
	122	-4.22521
	123	-4.24311
	124	-4.25939
	125	-4.27059
	126	-4.27154
	127	-4.26088
	128	-4.23595
	129	-4.19749
	130	-4.14494
	131	-4.0817
	132	-4.00977
	133	-3.93657
	134	-3.86694
	135	-3.81407
	136	-3.76488
	137	-3.73385
	138	-3.79698
	139	-3.99883
	140	-4.35044
	141	-4.83474
	142	-5.42823
	143	-6.10684
	144	-6.82008
	145	-7.51637
	146	-8.15816
	147	-8.71118
	148	-9.15176
	149	-9.46067
	150	-9.62743
	151	-9.64657
	152	-9.52121
	153	-9.25944
	154	-8.87859
	155	-8.39909
	156	-7.85116
	157	-7.27162
	158	-6.67528
	159	-6.08707
	160	-5.54787
	161	-5.10248
	162	-4.78901
	163	-4.6214
	164	-4.57872
	165	-4.59955
	166	-4.61646
	167	-4.63633
	168	-4.66314
	169	-4.68621
	170	-4.7012
	171	-4.70174
	172	-4.68497
	173	-4.6465
	174	-4.58455
	175	-4.4961
	176	-4.38056
	177	-4.2364
	178	-4.06474
	179	-3.86597
	180	-3.64309
	181	-3.39806
	182	-3.13464
	183	-2.85399
	184	-2.558
	185	-2.24657
	186	-1.92666
	187	-1.60998
	188	-1.32396
	189	-1.07955
	190	-0.86657
	191	-0.683
	192	-0.52408
	193	-0.38638
	194	-0.26672
	195	-0.1627
	196	-0.07214
	197	0.00675
	198	0.0755
	199	0.13547
	200	0.18774
	201	0.23339
	202	0.27317
	203	0.30793
	204	0.33821
	205	0.3647
	206	0.38775
	207	0.40793
	208	0.42548
	209	0.44087
	210	0.45423
	211	0.46597
	212	0.47614
	213	0.4851
	214	0.49285
	215	0.49969
	216	0.50559
	217	0.51082
	218	0.51532
	219	0.51933
	220	0.52276
	221	0.52585
	222	0.52847
	223	0.53085
	224	0.53286
	225	0.53471
	226	0.53625
	227	0.53769
	228	0.53888
	229	0.54002
	230	0.54094
	231	0.54185
	232	0.54257
	233	0.5433
	234	0.54388
	235	0.54448
	236	0.54493
	237	0.54544
	238	0.54581
	239	0.54624
	240	0.54655
	241	0.54692
	242	0.54718
	243	0.54751
	244	0.54773
	245	0.54804
	246	0.54823
	247	0.54851
	248	0.54869
	249	0.54895
	250	0.54912
	251	0.54937
	252	0.54952
	253	0.54976
	254	0.54991
	255	0.55015
	256	0.55029
	257	0.55052
	258	0.55066
	259	0.55089
	260	0.55102
	261	0.55125
	262	0.55138
	263	0.5516
	264	0.55174
	265	0.55196
	266	0.55209
	267	0.55231
	268	0.55245
	269	0.55266
	270	0.5528
	271	0.55301
	272	0.55315
	273	0.55336
	274	0.55349
	275	0.55371
	276	0.55384
	277	0.55405
	278	0.55418
	279	0.5544
	280	0.55452
	281	0.55473
	282	0.55486
	283	0.55507
	284	0.55519
	285	0.5554
	286	0.55552
	287	0.55573
	288	0.55584
	289	0.55605
	290	0.55616
	291	0.55636
	292	0.55648
	293	0.55667
	294	0.55678
	295	0.55698
	296	0.55708
	297	0.55727
	298	0.55737
	299	0.55756
	300	0.55766
	301	0.55784
	302	0.55794
	303	0.55811
	304	0.5582
	305	0.55838
	306	0.55846
	307	0.55863
	308	0.55872
	309	0.55888
	310	0.55896
	311	0.55912
	312	0.55919
	313	0.55935
	314	0.55942
	315	0.55957
	316	0.55963
	317	0.55978
	318	0.55984
	319	0.55998
	320	0.56004
	321	0.56018
	322	0.56023
	323	0.56036
	324	0.56041
	325	0.56054
	326	0.56059
	327	0.56071
	328	0.56075
	329	0.56087
	330	0.56091
	331	0.56103
	332	0.56107
	333	0.56118
	334	0.56121
	335	0.56132
	336	0.56135
	337	0.56146
	338	0.56148
	339	0.56159
	340	0.56161
	341	0.56172
	342	0.56174
	343	0.56184
	344	0.56186
	345	0.56195
	346	0.56197
	347	0.56207
	348	0.56208
	349	0.56218
	350	0.56219
	351	0.56229
	352	0.5623
	353	0.56239
	354	0.5624
	355	0.56249
	356	0.56251
	357	0.5626
	358	0.56261
	359	0.5627
	360	0.56271
	361	0.5628
	362	0.56281
	363	0.5629
	364	0.56291
	365	0.563
	366	0.56301
	367	0.5631
	368	0.56311
	369	0.5632
	370	0.56321
	371	0.5633
	372	0.56331
	373	0.5634
	374	0.56341
	375	0.5635
	376	0.56352
	377	0.56361
	378	0.56362
	379	0.56371
	380	0.56373
	381	0.56382
	382	0.56383
	383	0.56392
	384	0.56394
	385	0.56403
	386	0.56405
	387	0.56414
	388	0.56416
	389	0.56425
	390	0.56427
	391	0.56437
	392	0.56439
	393	0.56448
	394	0.5645
	395	0.56459
	396	0.56462
	397	0.56471
	398	0.56473
	399	0.56483
	400	0.56485
	401	0.56494
	402	0.56496
	403	0.56506
	404	0.56508
	405	0.56517
	406	0.5652
	407	0.56529
	408	0.56531
	409	0.56541
	410	0.56543
	411	0.56552
	412	0.56554
	413	0.56564
	414	0.56566
	415	0.56575
	416	0.56577
	417	0.56586
	418	0.56588
	419	0.56597
	420	0.56599
	421	0.56608
	422	0.5661
	423	0.56619
	424	0.5662
	425	0.56629
	426	0.56631
	427	0.56639
	428	0.56641
	429	0.56649
	430	0.56651
	431	0.56659
	432	0.5666
	433	0.56669
	434	0.5667
	435	0.56678
	436	0.56679
	437	0.56686
	438	0.56687
	439	0.56695
	440	0.56696
	441	0.56703
	442	0.56704
	443	0.56711
	444	0.56711
	445	0.56718
	446	0.56719
	447	0.56726
	448	0.56726
	449	0.56732
	450	0.56732
	451	0.56739
	452	0.56738
	453	0.56745
	454	0.56744
	455	0.56751
	456	0.5675
	457	0.56756
	458	0.56755
	459	0.56761
	460	0.5676
	461	0.56766
	462	0.56764
	463	0.5677
	464	0.56769
	465	0.56774
	466	0.56772
	467	0.56778
	468	0.56776
	469	0.56781
	470	0.56779
	471	0.56784
	472	0.56782
	473	0.56787
	474	0.56785
	475	0.56789
	476	0.56787
	477	0.56791
	478	0.56789
	479	0.56793
	480	0.56791
	481	0.56795
	482	0.56792
	483	0.56796
	484	0.56794
	485	0.56798
	486	0.56795
	487	0.56799
	488	0.56796
	489	0.568
	490	0.56797
	491	0.568
	492	0.56798
	493	0.56801
	494	0.56798
	495	0.56801
	496	0.56798
	497	0.56802
	498	0.56799
	499	0.56802
	500	0.56799

[truncated: 114 more sheets: Fig. 3e, Fig. 4a, Fig. 4b, Fig. 4c, Fig. 4d, Fig. 4e, Fig. 4f, Fig. 4g, Fig. 4h, Fig. 4i, Fig. 5a, Fig. 5b, Fig. 5c, Fig. 5d, Fig. 5e, Fig. 5f, Fig. 5g, Fig. 5h, Fig. 5i, Fig. 6a …]
